# Supplementary material for: Genomic Analysis Reveals Human-Mediated Introgression From European Commercial Pigs to Henan Indigenous Pigs
Source: Front Genet. 2021 Jun 18;12:705803. doi: 10.3389/fgene.2021.705803 (PMC8249855; doi:10.3389/fgene.2021.705803)
Supplement: Supplementary Table 1 — Sample information used in this study. [file Table_1.XLSX]

## Sheet: Sheet1
Table S1 Sample information used in this study.
Experiment accession	Species	Breed	Group	Source	Category
ERR977065	Sus verrucosus	Java warty pig	outgroup	PRJEB9922	Outgroup
ERR173170	Sus scrofa	Duroc pig	DU	PRJEB1683	EUD
ERR173171	Sus scrofa	Duroc pig	DU	PRJEB1683	EUD
ERR173172	Sus scrofa	Duroc pig	DU	PRJEB1683	EUD
ERR173173	Sus scrofa	Duroc pig	DU	PRJEB1683	EUD
ERR173174	Sus scrofa	Hampshire pig	HA	PRJEB1683	EUD
ERR173175	Sus scrofa	Hampshire pig	HA	PRJEB1683	EUD
ERR173180	Sus scrofa	LandRace pig	LR	PRJEB1683	EUD
ERR173181	Sus scrofa	LandRace pig	LR	PRJEB1683	EUD
ERR173182	Sus scrofa	LandRace pig	LR	PRJEB1683	EUD
ERR173183	Sus scrofa	LandRace pig	LR	PRJEB1683	EUD
ERR173184	Sus scrofa	LandRace pig	LR	PRJEB1683	EUD
ERR544836	Sus scrofa	European Wild pig	WildEU	PRJEB1683	EUW
ERR544837	Sus scrofa	European Wild pig	WildEU	PRJEB1683	EUW
ERR544838	Sus scrofa	European Wild pig	WildEU	PRJEB1683	EUW
ERR544839	Sus scrofa	European Wild pig	WildEU	PRJEB1683	EUW
ERR544840	Sus scrofa	European Wild pig	WildEU	PRJEB1683	EUW
ERR544841	Sus scrofa	European Wild pig	WildEU	PRJEB1683	EUW
ERR173185	Sus scrofa	LargeWhite pig	LW	PRJEB1683	EUD
ERR173186	Sus scrofa	LargeWhite pig	LW	PRJEB1683	EUD
ERR173187	Sus scrofa	LargeWhite pig	LW	PRJEB1683	EUD
ERR173188	Sus scrofa	LargeWhite pig	LW	PRJEB1683	EUD
ERR173189	Sus scrofa	LargeWhite pig	LW	PRJEB1683	EUD
ERR173190	Sus scrofa	LargeWhite pig	LW	PRJEB1683	EUD
Y11	Sus scrofa	LargeWhite pig	LW	This study	EUD
Y13	Sus scrofa	LargeWhite pig	LW	This study	EUD
Y14	Sus scrofa	LargeWhite pig	LW	This study	EUD
Y3	Sus scrofa	LargeWhite pig	LW	This study	EUD
Y4	Sus scrofa	LargeWhite pig	LW	This study	EUD
Y5	Sus scrofa	LargeWhite pig	LW	This study	EUD
Y6	Sus scrofa	LargeWhite pig	LW	This study	EUD
Y7	Sus scrofa	LargeWhite pig	LW	This study	EUD
Y8	Sus scrofa	LargeWhite pig	LW	This study	EUD
Y9	Sus scrofa	LargeWhite pig	LW	This study	EUD
HN1	Sus scrofa	Huainan pig	HN	This study	CDh
HN10	Sus scrofa	Huainan pig	HN	This study	CDh
HN2	Sus scrofa	Huainan pig	HN	This study	CDh
HN3	Sus scrofa	Huainan pig	HN	This study	CDh
HN4	Sus scrofa	Huainan pig	HN	This study	CDh
HN5	Sus scrofa	Huainan pig	HN	This study	CDh
HN6	Sus scrofa	Huainan pig	HN	This study	CDh
HN7	Sus scrofa	Huainan pig	HN	This study	CDh
HN8	Sus scrofa	Huainan pig	HN	This study	CDh
HN9	Sus scrofa	Huainan pig	HN	This study	CDh
NY1	Sus scrofa	Nanyang pig	NY	This study	CDh
NY10	Sus scrofa	Nanyang pig	NY	This study	CDh
NY2	Sus scrofa	Nanyang pig	NY	This study	CDh
NY3	Sus scrofa	Nanyang pig	NY	This study	CDh
NY4	Sus scrofa	Nanyang pig	NY	This study	CDh
NY5	Sus scrofa	Nanyang pig	NY	This study	CDh
NY6	Sus scrofa	Nanyang pig	NY	This study	CDh
NY7	Sus scrofa	Nanyang pig	NY	This study	CDh
NY8	Sus scrofa	Nanyang pig	NY	This study	CDh
NY9	Sus scrofa	Nanyang pig	NY	This study	CDh
QS1	Sus scrofa	Queshan Black pig	QS	This study	CDh
QS10	Sus scrofa	Queshan Black pig	QS	This study	CDh
QS2	Sus scrofa	Queshan Black pig	QS	This study	CDh
QS3	Sus scrofa	Queshan Black pig	QS	This study	CDh
QS4	Sus scrofa	Queshan Black pig	QS	This study	CDh
QS5	Sus scrofa	Queshan Black pig	QS	This study	CDh
QS6	Sus scrofa	Queshan Black pig	QS	This study	CDh
QS7	Sus scrofa	Queshan Black pig	QS	This study	CDh
QS8	Sus scrofa	Queshan Black pig	QS	This study	CDh
QS9	Sus scrofa	Queshan Black pig	QS	This study	CDh
SRR652377	Sus scrofa	Asian Wild pig	WildAS	PRJNA186497	CW
SRR652378	Sus scrofa	Asian Wild pig	WildAS	PRJNA186498	CW
SRR652379	Sus scrofa	Asian Wild pig	WildAS	PRJNA186499	CW
SRR949625	Sus scrofa	Wuzhishan pig	WZS	PRJNA213179	CD
SRR949627	Sus scrofa	Wuzhishan pig	WZS	PRJNA213179	CD
SRR949629	Sus scrofa	Wuzhishan pig	WZS	PRJNA213179	CD
SRR949631	Sus scrofa	Wuzhishan pig	WZS	PRJNA213179	CD
SRR949633	Sus scrofa	Wuzhishan pig	WZS	PRJNA213179	CD
SRR949635	Sus scrofa	Wuzhishan pig	WZS	PRJNA213179	CD
SRR949637	Sus scrofa	Eerhualian pig	EHL	PRJNA213179	CD
SRR949639	Sus scrofa	Eerhualian pig	EHL	PRJNA213179	CD
SRR949669	Sus scrofa	Tibetan pig	TT	PRJNA213179	CD
SRR949671	Sus scrofa	Tibetan pig	TT	PRJNA213179	CD
SRR949673	Sus scrofa	Tibetan pig	TT	PRJNA213179	CD
SRR949676	Sus scrofa	Tibetan pig	TT	PRJNA213179	CD
SRR949679	Sus scrofa	Tibetan pig	TT	PRJNA213179	CD
SRR949681	Sus scrofa	Tibetan pig	TT	PRJNA213179	CD
SRR949715	Sus scrofa	Hetaodaer pig	HTDE	PRJNA213179	CD
SRR949717	Sus scrofa	Hetaodaer pig	HTDE	PRJNA213179	CD
SRR949719	Sus scrofa	Hetaodaer pig	HTDE	PRJNA213179	CD
SRR949723	Sus scrofa	Hetaodaer pig	HTDE	PRJNA213179	CD
SRR949725	Sus scrofa	Hetaodaer pig	HTDE	PRJNA213179	CD
SRR949727	Sus scrofa	Hetaodaer pig	HTDE	PRJNA213179	CD
SRR949729	Sus scrofa	Min pig	MIN	PRJNA213179	CD
SRR949731	Sus scrofa	Min pig	MIN	PRJNA213179	CD
SRR949733	Sus scrofa	Min pig	MIN	PRJNA213179	CD
SRR949735	Sus scrofa	Min pig	MIN	PRJNA213179	CD
SRR949737	Sus scrofa	Min pig	MIN	PRJNA213179	CD
SRR949739	Sus scrofa	Min pig	MIN	PRJNA213179	CD
SRR949753	Sus scrofa	Laiwuhei pig	LWH	PRJNA213179	CD
SRR949755	Sus scrofa	Laiwuhei pig	LWH	PRJNA213179	CD
SRR949757	Sus scrofa	Laiwuhei pig	LWH	PRJNA213179	CD
SRR949759	Sus scrofa	Laiwuhei pig	LWH	PRJNA213179	CD
SRR949761	Sus scrofa	Laiwuhei pig	LWH	PRJNA213179	CD
SRR949763	Sus scrofa	Laiwuhei pig	LWH	PRJNA213179	CD
SRR949765	Sus scrofa	Eerhualian pig	EHL	PRJNA213179	CD
SRR949771	Sus scrofa	Eerhualian pig	EHL	PRJNA213179	CD
SRR949779	Sus scrofa	Eerhualian pig	EHL	PRJNA213179	CD
