# Supplementary material for: Genomic Analysis Reveals Human-Mediated Introgression From European Commercial Pigs to Henan Indigenous Pigs
Source: Front Genet. 2021 Jun 18;12:705803. doi: 10.3389/fgene.2021.705803 (PMC8249855; doi:10.3389/fgene.2021.705803)
Supplement: Supplementary Table 2 — Introgression genomic regions in Henan indigenous pigs from Duroc pigs. [file Table_2.XLSX]

## Sheet: HN
chr	windowStart	windowEnd	D	f_d	f_dM	d_f	zscore_fd
1	253759236	255425717	0.460631	0.500663	0.257483	0.331152	1.98055
1	253888638	255655376	0.483585	0.51672	0.26682	0.347957	2.09839
1	254066642	255834203	0.493611	0.508197	0.275496	0.36368	2.03584
1	259508577	261647810	0.505669	0.494571	0.28752	0.379576	1.93584
1	259642196	261913496	0.536956	0.515247	0.300248	0.414388	2.08758
1	259899373	262095829	0.546075	0.519093	0.302287	0.420912	2.11581
1	260252510	262344271	0.553547	0.538925	0.307635	0.424788	2.26136
1	260419128	262635963	0.549113	0.546583	0.309004	0.424289	2.31756
1	260607513	262942040	0.53477	0.550521	0.312753	0.409131	2.34646
1	260799753	262984969	0.492973	0.533864	0.300733	0.372828	2.22421
1	261028894	263045576	0.484567	0.5293	0.294168	0.368926	2.19072
1	261293029	263686531	0.496199	0.526406	0.300215	0.38449	2.16948
1	261469635	263839519	0.501046	0.521886	0.3001	0.389332	2.1363
1	261647931	264260486	0.499086	0.516847	0.301091	0.391764	2.09932
1	261913556	264600893	0.491013	0.518967	0.302106	0.382273	2.11488
1	262095884	264974488	0.493628	0.530881	0.306899	0.389686	2.20232
1	262344354	265162265	0.501478	0.542546	0.308703	0.396542	2.28793
1	262636015	265441231	0.539625	0.568727	0.32689	0.438814	2.48008
1	262942042	265677131	0.572955	0.590359	0.338312	0.473025	2.63884
1	262984999	265895199	0.646787	0.637019	0.367855	0.559411	2.98128
1	263045604	266077368	0.682137	0.654823	0.39012	0.604266	3.11195
1	263686614	266355822	0.696481	0.66554	0.400953	0.628375	3.1906
1	263839668	266655747	0.700147	0.66691	0.401332	0.637455	3.20066
1	264260523	266813535	0.682356	0.656418	0.392303	0.608361	3.12366
1	264600982	266931768	0.683786	0.646729	0.388458	0.606715	3.05255
1	264974513	267092743	0.672247	0.629051	0.377581	0.583138	2.9228
1	265162286	267289835	0.640629	0.590777	0.358908	0.554937	2.64191
1	265441257	267469837	0.601911	0.548704	0.333359	0.518617	2.33313
1	265677194	267612421	0.589887	0.533993	0.32656	0.514689	2.22516
1	265895230	267766091	0.542682	0.493543	0.305109	0.466729	1.92829
3	111931608	113667302	0.555759	0.49483	0.308788	0.470027	1.93774
3	112060827	113853990	0.573384	0.495445	0.310133	0.499163	1.94225
3	112187818	114020305	0.59173	0.521736	0.320834	0.514741	2.1352
3	112310207	114317511	0.614448	0.545079	0.330336	0.532585	2.30652
3	112450783	114525393	0.613397	0.546216	0.326778	0.533214	2.31487
3	112598559	114763105	0.612047	0.534665	0.322152	0.532786	2.23009
3	112800336	114958229	0.580697	0.509471	0.301999	0.499007	2.04519
3	113018638	115075733	0.560024	0.495597	0.28974	0.47035	1.94337
3	113205911	115166026	0.559294	0.517888	0.296396	0.467407	2.10696
5	17969364	21390899	0.518697	0.49591	0.310224	0.424564	1.94566
5	18118898	22195832	0.527358	0.507372	0.321696	0.43219	2.02978
5	18378994	22850650	0.520415	0.511336	0.325796	0.420418	2.05888
5	28313685	30733227	0.462107	0.524399	0.305496	0.342096	2.15475
5	28454541	30841290	0.470252	0.538682	0.308038	0.34845	2.25957
5	28583253	30963717	0.461028	0.53508	0.306112	0.342226	2.23314
5	28766274	31076934	0.444563	0.519475	0.299222	0.324893	2.11861
5	34018788	38088960	0.597671	0.511064	0.34679	0.554799	2.05688
5	34223020	38517298	0.610478	0.531783	0.359758	0.559238	2.20894
5	34767629	38985421	0.601225	0.519832	0.350091	0.536727	2.12123
5	35042653	39799176	0.650412	0.564225	0.376569	0.585529	2.44704
5	35350985	41440421	0.70022	0.604234	0.401866	0.632306	2.74067
5	35745686	41875834	0.711682	0.620172	0.404277	0.637889	2.85764
5	36292015	42210372	0.730802	0.646824	0.415125	0.655197	3.05324
5	36749260	42620325	0.750214	0.667032	0.426982	0.679747	3.20155
5	37311080	43305150	0.765665	0.681173	0.438175	0.697052	3.30534
5	37714703	43708925	0.781507	0.6932	0.458622	0.712569	3.3936
5	38089012	44071051	0.782896	0.695088	0.461463	0.725632	3.40746
5	38517457	44593756	0.786814	0.679902	0.451597	0.727841	3.29601
5	38985591	45417115	0.802141	0.692301	0.462821	0.758054	3.38701
5	39799203	45990353	0.790175	0.681856	0.455304	0.746544	3.31035
5	41440991	46245455	0.761126	0.647923	0.435431	0.708872	3.06131
5	41875872	46465506	0.740541	0.633112	0.432469	0.697461	2.95261
5	42210379	46833806	0.739027	0.62274	0.428044	0.700503	2.87649
5	42620395	47208612	0.715706	0.596826	0.409706	0.678729	2.6863
5	43305288	47574221	0.700219	0.578193	0.400298	0.663862	2.54955
5	43708926	48032930	0.659937	0.534675	0.367157	0.616874	2.23016
5	44071135	48402673	0.637622	0.518577	0.356655	0.595544	2.11202
5	44594754	48904935	0.623438	0.513582	0.353299	0.588272	2.07536
5	47209765	51760184	0.595336	0.508005	0.339059	0.545705	2.03443
5	47575159	52016905	0.623469	0.540099	0.362311	0.57339	2.26997
5	48033106	52504061	0.668895	0.590397	0.395573	0.625057	2.63912
5	48402814	52777320	0.704594	0.625102	0.417956	0.658186	2.89382
5	48905612	53167507	0.721193	0.647171	0.431781	0.680668	3.05579
5	49467298	53510287	0.751161	0.674867	0.454719	0.716833	3.25906
5	50103471	53852255	0.755246	0.687258	0.458819	0.717782	3.34999
5	50494175	54378025	0.789916	0.707374	0.479264	0.753959	3.49763
5	51097376	54785031	0.785147	0.702115	0.480539	0.754959	3.45903
5	51509371	55120946	0.779609	0.69582	0.483368	0.750667	3.41283
5	51760206	55642865	0.788303	0.694164	0.481233	0.766383	3.40068
5	52016979	56315219	0.787704	0.697808	0.48249	0.76125	3.42742
5	52504324	56689496	0.75844	0.677547	0.462149	0.724183	3.27872
5	52777477	57024066	0.744187	0.66399	0.450647	0.708679	3.17923
5	53167587	57155142	0.705476	0.63086	0.422267	0.65762	2.93608
5	53510384	57324565	0.676717	0.608993	0.405238	0.618588	2.7756
5	53852882	57517541	0.667756	0.614509	0.410329	0.604046	2.81608
5	54378666	57646426	0.640837	0.600086	0.398527	0.571338	2.71023
5	54785070	57855930	0.640542	0.600157	0.390724	0.570919	2.71075
5	55121097	58269375	0.630271	0.588815	0.37712	0.553731	2.62751
5	55643657	58650780	0.604124	0.562684	0.357313	0.525128	2.43573
5	56315596	58798518	0.572785	0.528371	0.330417	0.489474	2.1839
5	56690734	58915328	0.548609	0.510955	0.317594	0.461376	2.05608
5	84657515	86547549	0.492044	0.50246	0.28454	0.380457	1.99373
5	84792915	86774863	0.515046	0.512242	0.293061	0.408231	2.06553
5	84938913	86868639	0.519184	0.522514	0.296571	0.409781	2.14091
5	85065643	87281466	0.502313	0.504057	0.287772	0.388114	2.00545
5	85802846	87822999	0.525308	0.495815	0.29257	0.414613	1.94497
5	86023339	88018671	0.527787	0.499159	0.298772	0.432561	1.96951
5	86774910	88514432	0.504296	0.496603	0.301911	0.400969	1.95075
5	97244707	98628820	0.552835	0.512106	0.333403	0.467461	2.06453
5	97362684	98736149	0.570004	0.531942	0.34412	0.483652	2.21011
5	97510728	98861832	0.559187	0.519543	0.336375	0.462666	2.11911
5	97627029	98965485	0.543671	0.515694	0.327398	0.442483	2.09086
5	97832395	99035419	0.525192	0.516372	0.319869	0.410608	2.09584
5	98113732	99158689	0.505211	0.51665	0.313428	0.378658	2.09788
7	30029231	33535323	0.519483	0.519114	0.294608	0.387274	2.11596
7	30242172	33873864	0.528853	0.527561	0.300195	0.389013	2.17795
7	30612589	34253975	0.506123	0.509956	0.285907	0.358891	2.04875
7	31001359	34420796	0.515723	0.536946	0.298663	0.375688	2.24683
7	31445089	34583601	0.513302	0.523357	0.299024	0.37595	2.1471
7	35090081	36495613	0.5268	0.495418	0.288128	0.424002	1.94205
7	104850718	106739477	0.425894	0.495546	0.273192	0.31601	1.94299
7	105287211	107187203	0.437281	0.497159	0.278533	0.326144	1.95483
7	105453930	107368557	0.46447	0.503453	0.29248	0.353024	2.00102
7	105597000	107562812	0.534076	0.580293	0.333559	0.412473	2.56496
7	105870318	107693936	0.548394	0.593821	0.344152	0.421045	2.66425
7	106065051	107803771	0.53396	0.585284	0.336861	0.408017	2.60159
7	106311551	107937603	0.537631	0.59163	0.337275	0.404919	2.64817
7	106459452	108043155	0.570124	0.614301	0.355292	0.430743	2.81455
7	106613441	108170340	0.564334	0.600412	0.352766	0.427077	2.71262
7	106739499	108270507	0.562841	0.591284	0.349066	0.428392	2.64563
7	107029868	108473188	0.554001	0.589406	0.349908	0.422727	2.63184
7	107187691	108584114	0.557885	0.59501	0.350378	0.425209	2.67297
7	107369100	108694588	0.527733	0.571654	0.334826	0.391689	2.50156
7	107562841	108824379	0.489734	0.540436	0.321373	0.354352	2.27245
7	107693953	108920591	0.487712	0.544124	0.320051	0.349772	2.29951
7	107803782	109020117	0.48684	0.530194	0.317493	0.347292	2.19728
7	107937615	109141108	0.483329	0.511664	0.312214	0.34556	2.06128
7	108043172	109256670	0.477812	0.517884	0.315009	0.341223	2.10693
7	108170755	109349852	0.469027	0.498837	0.302389	0.328967	1.96714
7	108270513	109429414	0.4695	0.507074	0.304954	0.3239	2.0276
7	108473209	109512490	0.49041	0.530454	0.316727	0.339308	2.19919
7	108584188	109595347	0.486538	0.521191	0.315987	0.336841	2.1312
7	108694935	109696102	0.491464	0.53109	0.325708	0.345333	2.20385
7	108824493	109790297	0.477977	0.50874	0.310761	0.332318	2.03982
7	108920683	109877826	0.48764	0.502906	0.312938	0.341801	1.99701
7	109020145	110020418	0.482463	0.511353	0.312082	0.338207	2.059
7	109141116	110144052	0.507743	0.537884	0.326219	0.363402	2.25372
7	109256671	110239384	0.507869	0.53407	0.320759	0.360789	2.22572
7	109349902	110379375	0.517645	0.543469	0.324641	0.3823	2.29471
7	109429516	110665907	0.528432	0.532929	0.321598	0.395291	2.21735
7	109512866	110844410	0.523278	0.527511	0.317073	0.399735	2.17759
7	109595776	110952979	0.522282	0.51651	0.313316	0.40946	2.09685
7	109696144	111082882	0.51061	0.4993	0.304546	0.406039	1.97054
8	65676998	70278232	0.571262	0.52569	0.301595	0.357649	2.16422
8	66305915	70527317	0.52905	0.504922	0.28561	0.323783	2.0118
8	66950489	70763265	0.518426	0.517179	0.293098	0.34525	2.10176
8	67468551	70975808	0.495027	0.512495	0.292429	0.355674	2.06738
8	121797424	123354726	0.532589	0.510538	0.315972	0.442547	2.05302
8	121903702	123459335	0.547732	0.528533	0.331511	0.456209	2.18509
8	122139359	123659058	0.541048	0.534851	0.334473	0.447217	2.23146
8	122287773	123836801	0.553119	0.54982	0.344109	0.459907	2.34132
8	122399874	124019448	0.5535	0.566375	0.352623	0.453465	2.46282
8	122579125	124308427	0.560462	0.581497	0.362488	0.459788	2.5738
8	122863136	124426494	0.552881	0.578684	0.360396	0.448138	2.55315
8	122962040	124543556	0.52456	0.549807	0.336794	0.416372	2.34122
8	123067191	124633350	0.509215	0.527721	0.318612	0.388322	2.17913
8	123249868	124749726	0.492337	0.504527	0.305567	0.378671	2.0089
8	123354767	124847187	0.492147	0.510089	0.305119	0.375252	2.04972
8	123459344	124984505	0.509444	0.517148	0.308481	0.395275	2.10153
8	123659194	125095401	0.48744	0.493097	0.295465	0.376348	1.92502
9	26805946	28850795	0.543995	0.509271	0.309159	0.437398	2.04372
9	26911043	29001890	0.559294	0.517037	0.316763	0.454911	2.10072
9	27023717	29177992	0.534353	0.50455	0.313355	0.430793	2.00907
9	27267240	29348936	0.536152	0.511879	0.319207	0.430698	2.06286
9	27446995	29533165	0.542186	0.536575	0.332569	0.426775	2.24411
9	27759003	29748901	0.523265	0.519951	0.321669	0.402173	2.1221
9	28028810	30054563	0.520442	0.515086	0.31579	0.397559	2.0864
9	28406750	30456148	0.520858	0.518114	0.314577	0.394838	2.10862
9	28549697	30837849	0.558718	0.541791	0.338895	0.441177	2.28239
9	28677976	31163213	0.565781	0.545328	0.345463	0.45862	2.30835
9	28850900	31452427	0.574757	0.556061	0.354738	0.469687	2.38712
9	29001891	31678368	0.59128	0.575708	0.362162	0.491794	2.53131
9	29178272	31977999	0.608446	0.585303	0.36551	0.505865	2.60173
9	29349332	32470361	0.592297	0.559953	0.342882	0.495381	2.41568
9	29533167	32879358	0.567204	0.516657	0.319524	0.479477	2.09793
9	29752382	33244868	0.580358	0.51805	0.323304	0.508487	2.10815
9	30054573	33454809	0.565526	0.501784	0.310723	0.498792	1.98877
9	58584432	61147071	0.492546	0.514289	0.301645	0.371301	2.08055
9	58786593	61566477	0.543395	0.555364	0.335444	0.420714	2.382
9	59001009	63630001	0.59973	0.596613	0.365937	0.478045	2.68474
9	59205974	64102840	0.629849	0.627568	0.381677	0.507315	2.91192
9	59388939	64265215	0.632594	0.631052	0.383776	0.512519	2.93749
9	59573430	64545708	0.624559	0.636393	0.388947	0.510925	2.97669
9	59878749	64819395	0.620329	0.639406	0.385579	0.506485	2.9988
9	60179476	64973464	0.599737	0.622702	0.369903	0.479865	2.87621
9	60578365	65117909	0.623818	0.6518	0.385618	0.501938	3.08976
9	60951482	65331032	0.631906	0.648684	0.394398	0.514513	3.06689
9	61147105	65480398	0.624895	0.636104	0.386087	0.513412	2.97457
9	61568041	65757782	0.606705	0.615996	0.371358	0.498111	2.82699
9	63631044	66060041	0.568562	0.592007	0.355481	0.464596	2.65093
9	64102901	66332659	0.565865	0.575873	0.354047	0.468739	2.53252
9	64265220	66621375	0.548506	0.540622	0.341281	0.462628	2.27381
9	64546468	66768856	0.532825	0.506839	0.324586	0.455851	2.02587
9	81833563	87135962	0.608977	0.49642	0.336121	0.593445	1.94941
9	82214037	88030043	0.621587	0.511482	0.348305	0.607626	2.05995
9	82545281	88536109	0.619565	0.50398	0.345984	0.604544	2.00489
9	83224184	89049890	0.618417	0.502504	0.348085	0.604415	1.99406
9	83826760	89852038	0.621526	0.49951	0.348419	0.608373	1.97208
9	90492951	94222030	0.669792	0.512717	0.341977	0.661795	2.06901
9	90733626	94604701	0.68595	0.544889	0.362256	0.679211	2.30513
9	90921246	95193842	0.734664	0.597533	0.397952	0.726798	2.69149
9	91180897	95737551	0.76027	0.637497	0.426122	0.749712	2.98479
9	91563560	96168102	0.79925	0.684606	0.463008	0.788255	3.33053
9	91842681	96511720	0.786524	0.683329	0.458812	0.764166	3.32116
9	92676485	96765192	0.767057	0.685912	0.45612	0.7392	3.34012
9	93090091	97047940	0.753544	0.681791	0.457257	0.723823	3.30987
9	93334468	97276274	0.750801	0.706193	0.466718	0.708072	3.48896
9	93743342	97582689	0.743401	0.704548	0.465764	0.686734	3.47689
9	94222111	97968166	0.717987	0.68826	0.453468	0.659723	3.35735
9	94604963	98353806	0.702378	0.670426	0.444919	0.642168	3.22646
9	95193906	98892732	0.691266	0.657373	0.437599	0.63342	3.13066
9	95737789	99287151	0.691386	0.65863	0.439154	0.636769	3.13989
9	96168236	99686784	0.702749	0.665648	0.437987	0.646567	3.1914
9	96511741	100256620	0.726687	0.677086	0.451042	0.674002	3.27534
9	96765852	100668804	0.736392	0.699051	0.465637	0.682311	3.43655
9	97049520	100900946	0.712522	0.698681	0.459251	0.641834	3.43383
9	97276447	101206446	0.709835	0.696504	0.455808	0.63938	3.41785
9	97583227	101630829	0.7001	0.690911	0.449453	0.633731	3.3768
9	97968509	101972128	0.694945	0.687203	0.442766	0.627552	3.34959
9	98354353	102161067	0.6796	0.678681	0.432232	0.602229	3.28705
9	98892814	102713417	0.652648	0.657595	0.416468	0.560523	3.13229
9	99287200	103030461	0.625254	0.63871	0.392907	0.524216	2.99369
9	99686925	103409759	0.581778	0.599918	0.366232	0.478661	2.70899
9	100256773	103663674	0.557519	0.584909	0.346288	0.451939	2.59884
9	100668903	103935446	0.550543	0.574516	0.340339	0.442179	2.52256
9	100901015	104282169	0.554866	0.561553	0.338947	0.453018	2.42743
9	101206535	104497102	0.54061	0.540145	0.331988	0.447026	2.27031
9	101631104	104685762	0.540951	0.530183	0.328801	0.44868	2.1972
9	101972355	105104141	0.538213	0.511352	0.325055	0.448006	2.05899
9	102161177	105577928	0.54503	0.501752	0.326973	0.462558	1.98854
9	102713541	105769089	0.537673	0.498274	0.322086	0.453397	1.96301
9	121672987	123424769	0.523618	0.498658	0.298234	0.44263	1.96583
9	121847364	123509030	0.51999	0.499273	0.29856	0.433034	1.97034
9	122000015	123611236	0.520251	0.503297	0.30279	0.426917	1.99988
9	129698960	131160941	0.504512	0.503692	0.306136	0.402794	2.00278
9	129872630	131262957	0.491014	0.503191	0.30098	0.379214	1.9991
9	130006499	131374351	0.494669	0.514421	0.310194	0.380469	2.08152
9	130129976	131477235	0.487454	0.517261	0.306582	0.367727	2.10236
9	130276667	131560360	0.459232	0.496575	0.286964	0.329181	1.95054
9	132056458	132921301	0.418017	0.49532	0.268207	0.293137	1.94133
9	132134433	133086541	0.42679	0.51225	0.273892	0.297653	2.06558
9	132194538	133172110	0.44327	0.52782	0.28413	0.314535	2.17986
9	132272760	133338548	0.454319	0.534968	0.289424	0.320812	2.23232
9	132351077	133479670	0.469378	0.542697	0.296377	0.34178	2.28904
9	132420520	133598680	0.477997	0.54776	0.302493	0.351457	2.3262
9	132487250	133693124	0.485174	0.53856	0.302386	0.364732	2.25868
9	132576631	133809725	0.47906	0.527393	0.29842	0.360412	2.17672
9	132669791	133907627	0.464931	0.506302	0.294932	0.349881	2.02193
9	132921318	134152386	0.459805	0.498474	0.287008	0.34896	1.96448
9	133086592	134274812	0.48756	0.509371	0.301366	0.380841	2.04446
9	133172190	134376683	0.492562	0.501335	0.298324	0.38633	1.98548
9	133338558	134475609	0.502479	0.507457	0.301139	0.398743	2.03041
9	133479828	134776115	0.509824	0.513582	0.301628	0.404571	2.07536
9	133598727	134883827	0.501295	0.509903	0.298765	0.395178	2.04836
9	133693141	135016277	0.498777	0.514213	0.301458	0.388044	2.07999
9	133809758	135252825	0.492174	0.499593	0.294856	0.376835	1.97269
9	133907771	135340171	0.497261	0.494944	0.291631	0.375664	1.93857
9	134024217	135441578	0.504223	0.494274	0.290914	0.38238	1.93366
10	40642526	41909037	0.484409	0.505022	0.301451	0.359032	2.01254
10	40807080	42180745	0.510114	0.539018	0.3235	0.384325	2.26204
10	40942684	42326765	0.524126	0.553663	0.328371	0.396503	2.36952
10	41056248	42398625	0.499472	0.540568	0.31218	0.380141	2.27341
10	41142300	42533769	0.494317	0.532813	0.306118	0.378395	2.2165
10	41262487	42667621	0.464558	0.506736	0.280868	0.342206	2.02512
12	54736802	56287098	0.501315	0.50609	0.29392	0.411485	2.02038
12	54822475	56382809	0.521873	0.518516	0.30296	0.417107	2.11157
12	54900526	56545723	0.546983	0.530602	0.312482	0.440995	2.20027
12	55029786	56689232	0.547299	0.529219	0.314223	0.449156	2.19012
12	55114658	56780513	0.559865	0.538076	0.323664	0.46582	2.25513
12	55388216	56887402	0.545406	0.52775	0.317421	0.448972	2.17934
12	55600518	56996358	0.54606	0.512214	0.311881	0.438012	2.06532
13	64505105	68312657	0.418868	0.501672	0.263182	0.27707	1.98795
13	64808471	69069417	0.503093	0.552111	0.296162	0.354581	2.35813
13	65142059	69739753	0.515324	0.540765	0.293266	0.366595	2.27486
13	65551464	70355479	0.524542	0.530599	0.29777	0.384782	2.20025
13	66085996	70675048	0.51172	0.518055	0.301301	0.375246	2.10819
13	66421076	70988577	0.515023	0.520858	0.30326	0.384504	2.12876
13	66757169	71432127	0.502273	0.512357	0.293051	0.375143	2.06637
13	67014188	71961398	0.50169	0.503981	0.28946	0.374303	2.0049
13	74245823	78326116	0.585482	0.516844	0.328104	0.487345	2.0993
13	74663843	78789312	0.576583	0.513407	0.327526	0.491455	2.07408
13	74999464	79321350	0.566079	0.508745	0.323203	0.488228	2.03986
13	81643633	86833873	0.611621	0.49673	0.309627	0.562879	1.95168
13	82031861	87423300	0.654378	0.529645	0.337181	0.612669	2.19325
13	82547254	88214822	0.67558	0.546043	0.345576	0.629136	2.3136
13	83062129	88741338	0.653506	0.515367	0.325342	0.587896	2.08846
13	83513023	89193086	0.672446	0.523223	0.328796	0.590733	2.14612
13	83911074	89657118	0.647148	0.503795	0.31411	0.553458	2.00353
13	84372247	89968712	0.635492	0.502691	0.311297	0.544627	1.99543
13	99506059	104363793	0.594334	0.495822	0.329969	0.545351	1.94502
13	105670378	111088268	0.663925	0.508274	0.344847	0.575948	2.0364
13	106276104	112165568	0.675835	0.513152	0.351281	0.598858	2.0722
13	106841801	112631822	0.657604	0.517293	0.351452	0.57387	2.1026
13	107228867	113118037	0.642167	0.508565	0.341853	0.56178	2.03854
13	107885301	113415788	0.613417	0.494271	0.329709	0.522629	1.93363
13	165374104	170183671	0.635558	0.530189	0.332064	0.559785	2.19724
13	165787573	170491327	0.634961	0.552146	0.339292	0.557569	2.35839
13	166203669	171581609	0.675799	0.587992	0.353918	0.598314	2.62147
13	166661257	172469538	0.678948	0.595395	0.349542	0.595187	2.6758
13	167038997	172854304	0.682867	0.606464	0.34694	0.576933	2.75704
13	167373447	173524568	0.705027	0.624201	0.353089	0.600566	2.88721
13	167989981	173988466	0.690834	0.620664	0.34343	0.57928	2.86125
13	168423081	174679401	0.683634	0.604039	0.328823	0.5759	2.73924
13	168868879	175044506	0.667071	0.58664	0.322193	0.562754	2.61154
13	169595924	175238670	0.627386	0.562009	0.31391	0.523325	2.43077
13	170184385	175408183	0.585494	0.533615	0.293684	0.478332	2.22239
13	170493466	175601679	0.606875	0.522433	0.292405	0.496464	2.14032
13	171581628	175791129	0.56478	0.499079	0.280974	0.451864	1.96892
13	172469634	175986625	0.554384	0.495535	0.279885	0.439829	1.94291
13	182614401	184537746	0.46708	0.529444	0.271518	0.332451	2.19177
13	182776485	184646587	0.432933	0.496823	0.251721	0.303365	1.95236
13	183211562	185206089	0.428992	0.504563	0.245172	0.301948	2.00917
13	183776190	185595661	0.43989	0.496622	0.251631	0.332376	1.95089
13	183953978	185770187	0.485733	0.527829	0.287749	0.38417	2.17992
13	184112587	185907148	0.52836	0.564403	0.315311	0.425138	2.44834
13	184342066	186037000	0.583372	0.595228	0.346287	0.487057	2.67457
13	184537757	186251182	0.596731	0.592762	0.351992	0.495347	2.65647
13	184646762	186414194	0.631764	0.618498	0.372289	0.538526	2.84535
13	184812306	186624809	0.680842	0.651783	0.40466	0.590294	3.08964
13	184969219	186767349	0.707816	0.664536	0.419002	0.618583	3.18323
13	185207584	186912323	0.701107	0.657497	0.427692	0.597618	3.13157
13	185485701	187031001	0.713901	0.665986	0.434023	0.608133	3.19388
13	185595703	187153822	0.722155	0.678323	0.439842	0.619639	3.28442
13	185770266	187305784	0.721196	0.674642	0.438509	0.619958	3.2574
13	185907367	187420421	0.743242	0.682996	0.443658	0.645954	3.31872
13	186037103	187548004	0.734129	0.683578	0.440606	0.630549	3.32299
13	186251257	187686411	0.713497	0.666273	0.424076	0.612938	3.19598
13	186414286	187825734	0.719383	0.667255	0.424123	0.620913	3.20319
13	186625052	187982622	0.744921	0.688893	0.433506	0.647757	3.36199
13	186767366	188214626	0.756503	0.697975	0.438491	0.663655	3.42865
13	186912395	188357087	0.752597	0.678967	0.425136	0.672606	3.28915
13	187031087	188534461	0.732115	0.648721	0.40719	0.664081	3.06717
13	187153843	188691307	0.721674	0.629402	0.395403	0.657814	2.92538
13	187305795	188835403	0.730671	0.642439	0.399143	0.666402	3.02106
13	187420469	189076536	0.721992	0.644259	0.392919	0.656184	3.03442
13	187548037	189230441	0.718352	0.634257	0.385027	0.644211	2.96101
13	187686457	189372005	0.733498	0.646388	0.394602	0.665839	3.05004
13	187825850	189465379	0.706685	0.626758	0.376769	0.62813	2.90598
13	187982686	189573897	0.667834	0.599968	0.356193	0.582573	2.70936
13	188214650	189724610	0.662738	0.594436	0.351806	0.570857	2.66876
13	188357089	189853796	0.694324	0.634437	0.37683	0.604091	2.96233
13	188534576	189966376	0.720061	0.675334	0.396221	0.616874	3.26248
13	188691493	190206250	0.723697	0.700157	0.404023	0.610808	3.44466
13	188835786	190344421	0.695193	0.682925	0.390229	0.570638	3.31819
13	189076599	190462113	0.675831	0.668643	0.388217	0.54543	3.21338
13	189230653	190561093	0.650585	0.665606	0.386048	0.525893	3.19109
13	189372053	190664474	0.634215	0.668621	0.377924	0.502378	3.21321
13	189465415	190817081	0.633112	0.673327	0.388616	0.510469	3.24775
13	189574007	191051729	0.641009	0.652706	0.38912	0.528861	3.09641
13	189724651	191240221	0.608759	0.618969	0.369543	0.491393	2.84881
13	189853821	191359480	0.55269	0.559863	0.336078	0.435488	2.41502
13	189966430	191462860	0.513644	0.521856	0.317386	0.399338	2.13608
14	12937736	14681126	0.4736	0.494456	0.287114	0.352887	1.93499
14	13113608	14776713	0.471776	0.499107	0.287543	0.349433	1.96913
14	123920279	125344171	0.598547	0.51099	0.318504	0.483351	2.05634
14	124156546	125526599	0.593526	0.514364	0.323573	0.483392	2.0811
14	124285928	125699765	0.604036	0.550605	0.338793	0.520111	2.34708
14	124452534	125854952	0.600292	0.521264	0.326741	0.506872	2.13174
14	124600295	126024164	0.595594	0.505109	0.315736	0.498428	2.01318
14	124683991	126169249	0.59883	0.505279	0.317252	0.502112	2.01442
15	61503802	67485234	0.655605	0.502422	0.340782	0.634899	1.99346
15	62106843	67957219	0.682724	0.524489	0.357398	0.655011	2.15541
15	62646940	68587121	0.684917	0.5346	0.372052	0.655876	2.22961
15	63407027	69247167	0.67571	0.53654	0.373072	0.64294	2.24385
15	64465814	69968466	0.666139	0.529923	0.367398	0.633166	2.19529
15	65059613	70646397	0.671273	0.540329	0.372814	0.636518	2.27166
15	65515049	71520830	0.709078	0.563585	0.393525	0.678532	2.44234
15	65821393	72226196	0.724689	0.58049	0.40802	0.700311	2.56641
15	66328979	72872925	0.722093	0.58596	0.407474	0.697979	2.60655
15	66990804	73615688	0.719045	0.598089	0.414674	0.69643	2.69557
15	67485365	74094118	0.738522	0.619456	0.426459	0.71786	2.85239
15	67958806	74485829	0.744494	0.629835	0.434085	0.72987	2.92856
15	68587321	74836882	0.747977	0.632188	0.435138	0.735662	2.94583
15	69247529	75203613	0.747087	0.63565	0.437731	0.730012	2.97124
15	69968547	75413605	0.727261	0.629103	0.435122	0.699612	2.92319
15	70648440	75825092	0.681041	0.593008	0.408167	0.64428	2.65828
15	71521530	76348432	0.644029	0.560543	0.383888	0.599997	2.42001
15	72226491	76521465	0.574974	0.522196	0.351232	0.518561	2.13858
15	78602178	81252951	0.505518	0.507525	0.291574	0.384762	2.03091
15	78787975	81466241	0.519096	0.518724	0.3062	0.388286	2.1131
15	78936703	81785060	0.526796	0.525368	0.309933	0.393707	2.16186
15	79147245	82156079	0.499522	0.512727	0.298995	0.370287	2.06909
15	79358010	82354409	0.481848	0.496223	0.295095	0.359209	1.94796
15	83738019	86611365	0.503395	0.533408	0.321893	0.354536	2.22087
15	84028614	86891052	0.525892	0.575554	0.344787	0.377951	2.53018
15	84429611	87169483	0.567494	0.615759	0.376827	0.414326	2.82525
15	84686731	87618997	0.583008	0.622429	0.384212	0.432481	2.8742
15	84996086	88078644	0.598997	0.637952	0.394901	0.449599	2.98813
15	85240925	88682282	0.597341	0.626259	0.389064	0.444711	2.90231
15	85411854	89077375	0.612298	0.626107	0.396083	0.461888	2.9012
15	85677031	89428213	0.612231	0.616488	0.396927	0.455597	2.8306
15	85919407	89764809	0.601351	0.610448	0.388862	0.448259	2.78627
15	86140797	90095408	0.596622	0.597011	0.383189	0.445205	2.68766
15	86614708	90637537	0.618307	0.608577	0.392934	0.465203	2.77254
15	86891100	90989303	0.627573	0.623651	0.392523	0.461272	2.88317
15	87169646	91400669	0.611959	0.613802	0.386324	0.451741	2.81089
15	87619564	91698389	0.597899	0.604938	0.381485	0.435997	2.74584
15	88078715	92053083	0.575658	0.592565	0.372285	0.418813	2.65503
15	88682971	92399350	0.591643	0.623489	0.385986	0.436162	2.88198
15	89077420	92737720	0.600693	0.618639	0.388339	0.447815	2.84639
15	89428307	93165866	0.608678	0.623355	0.397722	0.472035	2.881
15	89764907	93480497	0.621494	0.636116	0.413421	0.48682	2.97466
15	90095534	93957668	0.623549	0.640808	0.419858	0.497625	3.00909
15	90637546	94620609	0.619494	0.637673	0.418428	0.499259	2.98608
15	90989703	95019513	0.632635	0.641047	0.430778	0.528504	3.01085
15	91400693	95588393	0.672287	0.675036	0.45476	0.57101	3.2603
15	91699015	95998900	0.691278	0.683097	0.460374	0.598083	3.31946
15	92053428	96290712	0.734985	0.717411	0.48132	0.649448	3.57129
15	92399707	96848003	0.726211	0.693995	0.470163	0.64334	3.39944
15	92737777	97191993	0.735499	0.71735	0.478263	0.652423	3.57084
15	93166390	97371891	0.7293	0.712606	0.478707	0.644507	3.53603
15	93481069	97960077	0.700269	0.69371	0.456289	0.61738	3.39735
15	93958821	98573069	0.71836	0.713019	0.456256	0.634817	3.53906
15	94620915	98896943	0.727739	0.7287	0.460475	0.645624	3.65414
15	95019601	99319079	0.738709	0.738042	0.47156	0.657208	3.72271
15	95588394	99887189	0.71217	0.72421	0.457562	0.626373	3.62119
15	95999222	100236413	0.724851	0.748091	0.471357	0.636763	3.79646
15	96292399	100476908	0.703147	0.732417	0.465403	0.607713	3.68142
15	96848085	100783865	0.684798	0.743334	0.457102	0.582182	3.76154
15	97192764	101083009	0.683401	0.731181	0.455998	0.587858	3.67235
15	97372309	101351520	0.685979	0.72299	0.450531	0.599593	3.61224
15	97960269	101986189	0.726896	0.72841	0.47084	0.649126	3.65202
15	98573085	102529990	0.729116	0.718623	0.475877	0.658822	3.58019
15	98897446	103205045	0.728174	0.702872	0.476352	0.662948	3.46459
15	99319367	103681310	0.726126	0.687494	0.468308	0.669631	3.35173
15	99887229	103918553	0.739639	0.676599	0.465924	0.69214	3.27177
15	100236928	104139152	0.737396	0.667998	0.458648	0.697202	3.20864
15	100476939	104361865	0.741117	0.667137	0.452291	0.712168	3.20232
15	100783992	104659391	0.770236	0.679418	0.465722	0.76124	3.29246
15	101083421	105101405	0.775729	0.68359	0.467262	0.76857	3.32307
15	101351548	105457564	0.787745	0.70047	0.475698	0.78246	3.44696
15	101986578	105726446	0.8031	0.727538	0.49035	0.798533	3.64562
15	102532168	106205522	0.811527	0.739601	0.502509	0.80712	3.73415
15	103205230	106571501	0.817208	0.743406	0.493956	0.813081	3.76207
15	103681327	107177845	0.826737	0.763793	0.499822	0.82293	3.9117
15	103918765	107470464	0.827501	0.774889	0.503725	0.818387	3.99313
15	104139180	107715837	0.8234	0.771331	0.500513	0.802085	3.96702
15	104361981	107973599	0.845954	0.793911	0.519967	0.824352	4.13274
15	104659420	108208051	0.857748	0.808282	0.53314	0.836124	4.23821
15	105104984	108600844	0.85602	0.806566	0.525114	0.833142	4.22561
15	105459017	108956356	0.841535	0.782571	0.505906	0.818292	4.04951
15	105726797	109224349	0.834613	0.768491	0.494455	0.811242	3.94618
15	106207120	109456778	0.84031	0.774231	0.497983	0.817052	3.9883
15	106571523	109711435	0.846858	0.790298	0.515405	0.823599	4.10622
15	107177905	109960429	0.839715	0.777877	0.50689	0.813699	4.01506
15	107470476	110132708	0.840185	0.780826	0.50555	0.812208	4.0367
15	107716380	110267622	0.836427	0.786364	0.503487	0.802481	4.07735
15	107974344	110642430	0.815005	0.764299	0.483608	0.771775	3.91541
15	108208523	110939773	0.783423	0.742032	0.463651	0.726925	3.75199
15	108603345	111170705	0.773835	0.743666	0.46601	0.712124	3.76398
15	108956693	111316195	0.775165	0.768118	0.479927	0.69639	3.94344
15	109224365	111469474	0.769199	0.771218	0.479717	0.679578	3.96619
15	109456782	111628764	0.755955	0.757643	0.464688	0.663429	3.86656
15	109711698	111791767	0.728336	0.733888	0.44466	0.625291	3.69222
15	109960536	111936369	0.713816	0.734949	0.445806	0.601358	3.70001
15	110132728	112111204	0.699452	0.73058	0.44286	0.583344	3.66794
15	110267630	112439184	0.711465	0.728155	0.451049	0.61135	3.65014
15	110642967	112664498	0.697844	0.711837	0.440472	0.608417	3.53038
15	110939991	112995746	0.692891	0.691257	0.430184	0.61658	3.37934
15	111170741	113411767	0.676013	0.667661	0.418453	0.603719	3.20617
15	111316470	113604259	0.669769	0.649232	0.406556	0.598708	3.07092
15	111469502	113872982	0.644376	0.616989	0.389029	0.573942	2.83428
15	111628924	114214979	0.611877	0.570478	0.363263	0.544302	2.49293
15	111791775	114536465	0.580592	0.536874	0.341952	0.51444	2.2463
15	111936370	114830883	0.551571	0.495199	0.315362	0.482896	1.94044
18	33871181	36020050	0.588527	0.497688	0.329371	0.517705	1.95871
18	34031860	36390653	0.592268	0.501137	0.330817	0.504913	1.98402
18	34198745	36629855	0.581864	0.49695	0.325792	0.48952	1.9533
18	34524761	37023894	0.584788	0.50352	0.333871	0.491444	2.00151
18	34709845	37168650	0.587607	0.521752	0.339625	0.489111	2.13532
18	34930066	37330593	0.607855	0.558294	0.360113	0.512688	2.40351
18	35134232	37510746	0.603602	0.562127	0.358431	0.497507	2.43164
18	35319584	37650732	0.612776	0.566888	0.357571	0.494291	2.46658
18	35686385	37935914	0.608075	0.556506	0.34975	0.494066	2.39039
18	36020076	38046390	0.595298	0.543294	0.342375	0.486032	2.29342
18	36390687	38558056	0.601449	0.552122	0.348154	0.501784	2.35821
18	36629889	38944325	0.645901	0.590983	0.374735	0.548051	2.64342
18	36881736	39257485	0.65758	0.607273	0.392013	0.572604	2.76297
18	37023912	39374676	0.627855	0.591204	0.372791	0.530886	2.64504
18	37168655	39525915	0.614921	0.584586	0.362388	0.517293	2.59647
18	37330619	39703953	0.606208	0.585451	0.35986	0.506648	2.60282
18	37510980	39862484	0.620027	0.612372	0.376137	0.52091	2.80039
18	37650763	40264621	0.636426	0.643287	0.395144	0.54314	3.02728
18	37935949	40467809	0.637869	0.676566	0.411965	0.536022	3.27152
18	38046604	40649676	0.633764	0.687546	0.411947	0.527135	3.35211
18	38558559	40796906	0.619311	0.687629	0.408276	0.502771	3.35272
18	38944347	40938715	0.598634	0.682445	0.399613	0.477067	3.31467
18	39258587	41049137	0.581708	0.66808	0.379589	0.443354	3.20924
18	39374732	41192142	0.570368	0.656723	0.370925	0.430387	3.12589
18	39526161	41283064	0.555107	0.650738	0.364607	0.409723	3.08197
18	39704075	41402737	0.556635	0.646682	0.364236	0.414803	3.0522
18	39862859	41513599	0.551792	0.630102	0.356295	0.406599	2.93052
18	40264770	41672543	0.5304	0.6027	0.33729	0.391125	2.72941
18	40469799	41897744	0.521133	0.565836	0.319656	0.390808	2.45886
18	40649705	42032320	0.518492	0.534911	0.309403	0.398811	2.2319
18	40796907	42247718	0.507767	0.503686	0.295217	0.39109	2.00273
18	43589459	45108108	0.51024	0.515114	0.305392	0.390562	2.0866
18	43719859	45201385	0.503356	0.526814	0.311668	0.37645	2.17247
18	43838534	45379171	0.50032	0.536547	0.316544	0.373145	2.2439
18	43985987	45596559	0.496693	0.52753	0.312472	0.371996	2.17773
18	44125083	45800321	0.504039	0.541487	0.315567	0.376278	2.28016
18	44256972	45994561	0.499679	0.536968	0.31383	0.384026	2.24699
18	44478920	46147222	0.482535	0.508699	0.2921	0.369941	2.03952
18	44625702	46315762	0.490149	0.499383	0.287045	0.383163	1.97115
18	44751065	46452991	0.514797	0.498841	0.292178	0.419207	1.96717

## Sheet: QS
chr	windowStart	windowEnd	D	f_d	f_dM	d_f	zscore_fd
1	240210530	242925896	0.603619	0.541909	0.333261	0.519822	1.77575
1	240397108	243174307	0.592932	0.546357	0.337231	0.501658	1.80385
1	240613815	243424233	0.595997	0.55793	0.340436	0.496622	1.87697
1	240753086	243589103	0.619092	0.57767	0.352489	0.515753	2.0017
1	241000036	243897196	0.613981	0.579327	0.3584	0.510505	2.01217
1	241347697	244241215	0.616181	0.57893	0.358361	0.516747	2.00966
1	242175022	244774059	0.538692	0.540589	0.333136	0.430493	1.76741
1	242408003	245180166	0.546555	0.542495	0.33212	0.450165	1.77945
1	242681057	245533940	0.567508	0.551041	0.335335	0.471449	1.83345
1	242925934	245920903	0.567649	0.545108	0.332573	0.471621	1.79596
1	243174853	246203788	0.59031	0.550572	0.337482	0.504433	1.83048
1	243424423	246516542	0.605353	0.552848	0.339614	0.528429	1.84487
1	243589221	246740304	0.596572	0.543891	0.336565	0.525938	1.78827
1	254032761	255864183	0.541053	0.552755	0.301649	0.403029	1.84428
1	254200516	256047530	0.564992	0.570757	0.325283	0.430681	1.95802
1	254292420	256226945	0.585209	0.591258	0.342963	0.45586	2.08755
1	254517532	256487955	0.602023	0.601618	0.354312	0.472142	2.15301
1	254607227	256686266	0.596153	0.603199	0.354019	0.473342	2.163
1	254706864	256902105	0.624814	0.624207	0.36995	0.501677	2.29573
1	254834615	257027446	0.634516	0.629289	0.372384	0.498203	2.32784
1	255162796	257156293	0.625392	0.628057	0.369314	0.486803	2.32006
1	255441900	257278049	0.595857	0.618405	0.357614	0.452164	2.25908
1	255678962	257405699	0.587875	0.60429	0.351285	0.441715	2.16989
1	255864291	257592457	0.555185	0.5701	0.326822	0.40659	1.95387
1	256047589	257705996	0.528879	0.541047	0.304553	0.373281	1.7703
1	256686275	258248690	0.533462	0.540334	0.308304	0.381324	1.7658
1	256902106	258572802	0.5459	0.546491	0.310526	0.399809	1.8047
1	257027447	258786020	0.605477	0.599342	0.347912	0.473463	2.13863
1	257156467	258939048	0.602678	0.604204	0.351136	0.468569	2.16935
1	257278108	259056327	0.59528	0.602992	0.350603	0.456727	2.16169
1	257405707	259166022	0.582238	0.597437	0.345644	0.44615	2.12659
1	257592794	259291975	0.573835	0.603507	0.34495	0.43897	2.16495
1	257706016	259444251	0.541232	0.574365	0.327146	0.41274	1.98082
1	257851490	259577909	0.52398	0.549186	0.313209	0.395171	1.82173
1	262382605	265274294	0.560119	0.579674	0.333459	0.458408	2.01436
1	262669344	265620377	0.622209	0.638844	0.368344	0.522483	2.38822
1	262961997	265779061	0.671027	0.678411	0.391453	0.574425	2.63821
1	262992688	266015917	0.735613	0.7221	0.423821	0.652477	2.91425
1	263062705	266161410	0.758084	0.737067	0.443421	0.680679	3.00882
1	263710288	266436399	0.775364	0.766795	0.460697	0.707131	3.19665
1	263903007	266694695	0.796513	0.790715	0.475768	0.726505	3.34779
1	264363872	266841227	0.7815	0.797777	0.471303	0.697222	3.39241
1	264860037	266969676	0.787013	0.800527	0.474387	0.697703	3.40978
1	265075693	267153051	0.771118	0.783064	0.466566	0.675679	3.29945
1	265274496	267347816	0.757817	0.771208	0.459791	0.661962	3.22454
1	265620420	267526455	0.744956	0.75952	0.453613	0.648663	3.15069
1	265779081	267668540	0.746983	0.757783	0.458423	0.659207	3.13971
1	266015945	267809757	0.706804	0.726066	0.436403	0.611887	2.93931
1	266161732	267911224	0.691995	0.69662	0.41845	0.5945	2.75326
1	266436440	268036819	0.667606	0.664009	0.40047	0.578664	2.54722
1	266694734	268186987	0.65819	0.648093	0.394063	0.571807	2.44665
1	266841258	268325163	0.658387	0.641661	0.392385	0.575772	2.40601
1	266969703	268437900	0.624052	0.608199	0.366517	0.537522	2.19459
1	267153620	268574699	0.616409	0.594385	0.363759	0.53112	2.10731
1	267347824	268731401	0.585057	0.559285	0.343163	0.503309	1.88554
3	112362106	114368392	0.600219	0.547221	0.325161	0.518782	1.80931
3	112493935	114610588	0.630346	0.573925	0.343075	0.549001	1.97804
3	112642434	114912367	0.643978	0.576696	0.343357	0.561031	1.99554
3	112833885	115033566	0.625809	0.570139	0.334207	0.536764	1.95412
3	113110904	115133057	0.596457	0.554794	0.318046	0.505321	1.85716
3	113273073	115235480	0.582167	0.561653	0.31649	0.483805	1.9005
3	118151816	120044692	0.615367	0.561736	0.355632	0.538573	1.90102
3	118301823	120207452	0.637191	0.58486	0.37389	0.568103	2.04713
3	118477948	120345218	0.642791	0.597347	0.382346	0.577228	2.12602
3	118636887	120523772	0.65532	0.609915	0.390837	0.5882	2.20543
3	118835060	120719063	0.65774	0.616218	0.394305	0.59245	2.24526
3	119058677	120854869	0.627084	0.583956	0.376675	0.556328	2.04142
3	119287970	120964931	0.608895	0.553255	0.357766	0.534856	1.84744
3	124206424	125584601	0.591016	0.545693	0.329484	0.500065	1.79966
3	124323793	125746704	0.646003	0.600446	0.361247	0.554818	2.1456
3	124533488	125878681	0.650877	0.612509	0.366384	0.567668	2.22182
3	124713124	126014790	0.656024	0.624712	0.370355	0.569752	2.29893
3	124893915	126213858	0.659009	0.619579	0.373591	0.574212	2.26649
3	124975058	126462104	0.628682	0.589059	0.353206	0.544482	2.07366
3	125077983	126616267	0.609789	0.574286	0.342542	0.527731	1.98032
3	125158250	126783679	0.618269	0.573236	0.343956	0.537377	1.97368
3	125247906	126916523	0.630045	0.571487	0.347364	0.553549	1.96263
3	125399266	127044237	0.614019	0.542183	0.333625	0.547162	1.77748
4	12123827	13463871	0.512891	0.542152	0.321267	0.388825	1.77728
4	12243370	13702075	0.530941	0.570006	0.330668	0.402332	1.95328
4	12389851	13961979	0.521995	0.567268	0.325774	0.400813	1.93598
4	12513002	14077469	0.491803	0.556441	0.317146	0.372208	1.86757
4	105925963	108085575	0.61311	0.576347	0.372	0.501229	1.99334
4	106107044	108439907	0.65486	0.626288	0.400218	0.547899	2.30888
4	106341654	108567049	0.666076	0.643787	0.410144	0.568925	2.41945
4	106535164	108723103	0.636348	0.610591	0.38762	0.536182	2.2097
4	106789002	108861835	0.620097	0.594566	0.375356	0.514556	2.10845
4	106973034	108957941	0.574339	0.560312	0.34699	0.461577	1.89203
4	107080739	109088366	0.57513	0.568391	0.351814	0.465434	1.94307
5	8135590	9822114	0.515347	0.543434	0.301149	0.431224	1.78538
5	8543756	10366764	0.548058	0.541446	0.309783	0.474507	1.77282
5	48064101	52533841	0.650581	0.542549	0.369096	0.601992	1.77979
5	48501830	52815033	0.683942	0.576466	0.391799	0.634613	1.99409
5	48967319	53225208	0.723048	0.615527	0.418602	0.67843	2.24089
5	49606204	53556545	0.739004	0.636485	0.433051	0.700381	2.37331
5	50196008	53948965	0.748183	0.653088	0.440568	0.705553	2.47821
5	50579053	54393741	0.756219	0.649816	0.445205	0.712727	2.45754
5	51227000	54792189	0.751629	0.644906	0.445549	0.713202	2.42652
5	51539537	55142029	0.737401	0.629062	0.439613	0.701886	2.32641
5	51792124	55689909	0.741702	0.625045	0.435714	0.715212	2.30103
5	52069866	56334868	0.73507	0.626565	0.434379	0.703879	2.31063
5	52533867	56752282	0.720075	0.614777	0.4237	0.684546	2.23615
5	52815916	57024334	0.703869	0.606437	0.414113	0.662869	2.18346
5	53225706	57153524	0.659973	0.579636	0.390839	0.60693	2.01412
5	53556546	57318964	0.63636	0.571255	0.382842	0.574638	1.96117
5	53949350	57489296	0.61481	0.563794	0.378408	0.549029	1.91403
5	54394359	57641021	0.600689	0.560971	0.374157	0.532496	1.89619
5	96178937	97598591	0.581784	0.539757	0.345479	0.494677	1.76215
5	96310727	97790542	0.5846	0.544292	0.35182	0.49728	1.79081
5	96424185	98065646	0.593071	0.558341	0.362491	0.513383	1.87957
5	96554202	98189314	0.614974	0.575466	0.375661	0.541172	1.98777
5	96649180	98278636	0.635979	0.606039	0.391415	0.558148	2.18094
5	96815988	98434860	0.638061	0.614553	0.397725	0.558558	2.23474
5	97015336	98540679	0.637758	0.621886	0.393293	0.554107	2.28107
5	97196714	98627856	0.641957	0.626156	0.400681	0.557059	2.30805
5	97287122	98738804	0.658871	0.635876	0.408059	0.578106	2.36946
5	97448231	98872534	0.645957	0.615256	0.396839	0.557425	2.23918
5	97598606	98972638	0.616216	0.591083	0.375515	0.518468	2.08645
5	97790562	99046682	0.594792	0.58243	0.363102	0.484327	2.03177
5	98065648	99331927	0.557374	0.548093	0.336057	0.436063	1.81482
6	103846247	108711558	0.647744	0.539449	0.354518	0.546766	1.76021
6	104514566	108931331	0.674992	0.591778	0.381717	0.581498	2.09084
6	104828248	109221647	0.704526	0.621863	0.400549	0.616123	2.28092
6	105132838	109586361	0.762475	0.68376	0.440014	0.683897	2.67201
6	105634139	109931735	0.803302	0.731639	0.468811	0.720395	2.97453
6	106768401	110542936	0.786556	0.704504	0.451323	0.698226	2.80308
6	107398331	111032686	0.750752	0.638518	0.408106	0.643464	2.38616
6	107763776	111365428	0.736419	0.619241	0.405544	0.626096	2.26436
6	108181557	111578128	0.729526	0.63109	0.4062	0.615455	2.33922
6	108527686	112002486	0.737375	0.637894	0.409386	0.612221	2.38221
6	108712130	112279215	0.72481	0.628861	0.401511	0.593953	2.32514
6	108931498	112583734	0.708336	0.612122	0.39096	0.572292	2.21938
6	109222488	112778812	0.708146	0.609564	0.387948	0.562586	2.20322
6	109586525	113160598	0.636543	0.549396	0.345532	0.492608	1.82305
6	109931924	113790700	0.643156	0.549477	0.348642	0.505166	1.82357
6	110542938	114192539	0.615579	0.545094	0.341658	0.47905	1.79587
6	111032773	114749925	0.602185	0.559641	0.348425	0.475645	1.88779
6	111365533	115083770	0.608325	0.562872	0.346426	0.485639	1.9082
6	111578135	115324977	0.610531	0.56985	0.348138	0.502729	1.95229
6	112002675	115544452	0.575898	0.548043	0.338513	0.480437	1.81451
6	146040595	147993863	0.596341	0.543804	0.347563	0.5318	1.78772
6	146158474	148212412	0.596441	0.542007	0.343074	0.531561	1.77637
6	146424817	148365466	0.594222	0.545648	0.347368	0.522638	1.79937
6	146620631	148484355	0.604012	0.546799	0.347122	0.533181	1.80665
6	157695100	159437308	0.515736	0.542249	0.321316	0.403882	1.7779
6	157963128	159774115	0.554693	0.564167	0.343821	0.440369	1.91638
6	158163144	160006472	0.584542	0.585305	0.358423	0.468006	2.04994
6	158305207	160250414	0.598998	0.594949	0.365221	0.486638	2.11087
6	158479659	160477186	0.622729	0.613077	0.379036	0.507218	2.22541
6	158623466	160642677	0.645511	0.628911	0.393912	0.534442	2.32546
6	158764382	160941082	0.672891	0.645655	0.404869	0.570554	2.43125
6	158903129	161235384	0.710365	0.678814	0.425073	0.618475	2.64076
6	159043227	161569027	0.757848	0.719044	0.450602	0.675301	2.89495
6	159168825	161835536	0.777527	0.74572	0.466119	0.703227	3.06349
6	159438999	162274439	0.774271	0.746687	0.454496	0.690187	3.0696
6	159774505	162527948	0.757074	0.74213	0.439943	0.676389	3.04081
6	160006513	162740552	0.741887	0.729656	0.426784	0.663685	2.962
6	160251303	162920124	0.737128	0.735226	0.419923	0.650661	2.99719
6	160477267	163136839	0.735423	0.733044	0.414383	0.651628	2.9834
6	160642688	163298235	0.70927	0.696848	0.388888	0.617357	2.7547
6	160941085	163420951	0.678014	0.671413	0.370211	0.581523	2.594
6	161235439	163502375	0.63978	0.632979	0.348989	0.536399	2.35116
6	161569085	163610030	0.571841	0.573234	0.309966	0.462991	1.97367
6	166007067	167893609	0.525572	0.556764	0.320224	0.416815	1.86961
6	166175319	168013123	0.543091	0.57868	0.334219	0.431753	2.00808
6	166294987	168128781	0.557019	0.598024	0.343654	0.440812	2.1303
6	166416517	168433246	0.578316	0.622647	0.35211	0.459734	2.28588
6	166637139	168593529	0.57267	0.622193	0.35015	0.454098	2.28301
6	166831850	168777946	0.56691	0.618297	0.350468	0.444572	2.25839
6	166939707	168849417	0.550887	0.606069	0.335636	0.427151	2.18113
6	167257117	169136952	0.512374	0.573456	0.312167	0.388102	1.97507
7	7277786	8546791	0.55391	0.556459	0.324304	0.44715	1.86768
7	7377574	8666417	0.54331	0.545625	0.320895	0.42797	1.79923
7	7622314	8908190	0.536949	0.541022	0.323406	0.419995	1.77014
7	7710746	9013388	0.569958	0.562022	0.339745	0.454206	1.90283
7	7837397	9116689	0.576834	0.562846	0.342731	0.465621	1.90804
7	7946770	9253707	0.562514	0.561521	0.341664	0.450278	1.89966
7	8056174	9428405	0.549902	0.553495	0.339721	0.437306	1.84895
7	8162397	9519652	0.541368	0.542709	0.334137	0.435387	1.7808
7	39719174	41651135	0.512509	0.554834	0.317626	0.384948	1.85741
7	40483383	42089291	0.539881	0.550751	0.333113	0.439656	1.83162
7	40628708	42280923	0.55647	0.558477	0.341655	0.460158	1.88043
7	40771402	42443962	0.581688	0.574428	0.352921	0.491523	1.98121
7	40931025	42567992	0.58714	0.573195	0.358855	0.498932	1.97342
7	41069634	42709067	0.564608	0.549878	0.350824	0.475353	1.8261
7	41197118	42895251	0.544299	0.539104	0.341971	0.456152	1.75803
7	52191257	54699775	0.55345	0.606878	0.348531	0.434821	2.18624
7	52401066	55028211	0.593371	0.642628	0.374436	0.468748	2.41212
7	52930011	55379945	0.61108	0.65848	0.386247	0.489657	2.51228
7	53277534	55685903	0.643529	0.697935	0.413877	0.520589	2.76157
7	53593452	56285662	0.669904	0.721593	0.419268	0.535732	2.91105
7	53848034	57143180	0.685757	0.71864	0.423134	0.561525	2.89239
7	54020857	57600822	0.69366	0.715238	0.428314	0.576034	2.8709
7	54122294	57868178	0.669603	0.688477	0.413663	0.547437	2.70181
7	54283461	58382157	0.680834	0.679416	0.416998	0.567356	2.64456
7	54441826	58854539	0.686077	0.676733	0.417471	0.573673	2.62761
7	54699790	59421866	0.677531	0.657006	0.415359	0.573778	2.50297
7	55028388	59857245	0.687683	0.655133	0.417874	0.595263	2.49114
7	55380162	60179921	0.693907	0.659995	0.423038	0.59554	2.52185
7	55686261	60795318	0.700939	0.653761	0.423508	0.612935	2.48247
7	56285739	61203993	0.70159	0.645957	0.421801	0.63535	2.43316
7	57143205	61429092	0.685933	0.639393	0.417121	0.609099	2.39168
7	57600976	61831121	0.672368	0.63379	0.409967	0.592093	2.35628
7	57868184	62350999	0.666	0.640103	0.404306	0.580761	2.39617
7	58385440	63119500	0.682294	0.649651	0.412116	0.598921	2.4565
7	58855100	63548593	0.694058	0.661862	0.415824	0.609035	2.53365
7	59422370	63909991	0.71128	0.672829	0.415528	0.623008	2.60294
7	59857397	64338780	0.705439	0.659232	0.401221	0.613466	2.51703
7	60180027	64563877	0.686342	0.644551	0.389379	0.597523	2.42427
7	60796172	65246567	0.680803	0.631746	0.387324	0.594487	2.34337
7	61204003	65406437	0.659218	0.609596	0.380273	0.565169	2.20342
7	61429953	65757235	0.658621	0.59891	0.373134	0.569644	2.1359
7	61831142	65978672	0.662453	0.590683	0.366331	0.565828	2.08392
7	62351104	66385921	0.663422	0.575607	0.364876	0.574541	1.98866
7	63120002	66769659	0.648811	0.563066	0.348681	0.551304	1.90943
7	63548691	67109834	0.632852	0.544721	0.333167	0.537463	1.79352
7	74380465	78338519	0.597574	0.597647	0.362982	0.479339	2.12792
7	74698167	78558400	0.603521	0.631554	0.384206	0.491245	2.34216
7	75372602	78976341	0.598405	0.655365	0.396487	0.475087	2.4926
7	75891276	79695776	0.54312	0.621042	0.373036	0.412638	2.27574
7	76332985	79984240	0.505788	0.598796	0.361509	0.371391	2.13518
7	76537290	80387099	0.511301	0.593497	0.356877	0.375087	2.1017
7	76751562	80555294	0.481547	0.572086	0.340813	0.354225	1.96642
7	77144034	80754629	0.470297	0.561339	0.32832	0.342646	1.89851
7	77474572	80867706	0.457373	0.546883	0.31779	0.328146	1.80718
7	77784542	81088642	0.457772	0.55232	0.313267	0.327855	1.84153
7	78338641	81233740	0.476031	0.565	0.328952	0.349119	1.92165
7	78558507	81334531	0.478532	0.566892	0.326983	0.35317	1.9336
7	107444963	108812930	0.549547	0.568538	0.340868	0.417345	1.944
7	107607257	108921407	0.530228	0.575633	0.339668	0.394254	1.98883
7	107739075	109023040	0.545392	0.590415	0.352255	0.411199	2.08223
7	107890775	109138226	0.544882	0.585601	0.350304	0.412068	2.05181
7	107996722	109260502	0.545782	0.594299	0.35677	0.41349	2.10677
7	108110681	109355684	0.524662	0.576971	0.341459	0.389867	1.99728
7	108247546	109433463	0.502941	0.563093	0.331737	0.371337	1.9096
7	108447531	109522775	0.497906	0.554898	0.322568	0.367234	1.85782
7	108569854	109606468	0.484153	0.540427	0.31609	0.35463	1.76639
7	108670557	109706010	0.490226	0.548472	0.324666	0.361575	1.81722
8	23763349	25850903	0.506341	0.550128	0.329961	0.373879	1.82768
8	23952323	26087898	0.511504	0.54866	0.329793	0.381568	1.8184
8	24177787	26400868	0.509682	0.547713	0.329853	0.385643	1.81242
8	24327280	26568520	0.508289	0.547489	0.329731	0.391841	1.81101
8	121025337	122468031	0.563912	0.548307	0.324299	0.45235	1.81617
8	121220287	122714951	0.559356	0.540905	0.315831	0.448978	1.76941
8	121450458	123009210	0.577275	0.54295	0.326567	0.483058	1.78233
8	121565301	123185145	0.585331	0.54985	0.333098	0.492725	1.82592
8	121694807	123312346	0.585538	0.554144	0.340004	0.496392	1.85305
8	121804205	123418362	0.575931	0.555207	0.343242	0.483782	1.85977
8	122021817	123560400	0.57424	0.545715	0.341904	0.483966	1.7998
9	94357464	98163194	0.646899	0.551436	0.376445	0.586952	1.83594
9	94875040	98703737	0.649993	0.567519	0.386528	0.590559	1.93756
9	95422264	98996045	0.687704	0.617051	0.421628	0.628186	2.25052
9	95884054	99437192	0.725531	0.663611	0.447118	0.668665	2.5447
9	96310542	99988416	0.759698	0.698128	0.467944	0.704345	2.76279
9	96597981	100383305	0.785726	0.739578	0.490712	0.729929	3.02469
9	96894385	100778889	0.799354	0.774615	0.514933	0.739099	3.24606
9	97148917	101040882	0.781516	0.759408	0.502304	0.70811	3.14998
9	97395145	101431619	0.786533	0.766567	0.508834	0.724218	3.19521
9	97801125	101837333	0.788674	0.766638	0.508352	0.723314	3.19566
9	98163236	102075211	0.767551	0.7586	0.492964	0.69905	3.14487
9	98704541	102348795	0.753904	0.754089	0.4822	0.672662	3.11637
9	98996690	102804730	0.723582	0.731099	0.454826	0.626294	2.97111
9	99437234	103295529	0.70145	0.712447	0.439262	0.603212	2.85326
9	99988490	103493275	0.662608	0.679326	0.414733	0.559028	2.64399
9	100383375	103749963	0.645247	0.667353	0.398689	0.536959	2.56835
9	100779540	104057071	0.642939	0.658099	0.392361	0.533937	2.50988
9	101040917	104319514	0.631157	0.649285	0.392212	0.531158	2.45419
9	101431647	104564971	0.621901	0.627601	0.381204	0.529819	2.31718
9	101838065	104796400	0.610623	0.612796	0.374906	0.517148	2.22364
9	102075352	105381756	0.643247	0.623959	0.39571	0.554229	2.29417
9	102349432	105643321	0.635358	0.607839	0.390373	0.55023	2.19232
9	102804749	105829993	0.618492	0.596516	0.380236	0.538075	2.12077
9	103295619	106017788	0.600479	0.583235	0.374895	0.510811	2.03686
9	103494049	106258604	0.604485	0.589267	0.38113	0.520158	2.07497
9	103749969	106485144	0.616763	0.594743	0.394037	0.542164	2.10957
9	104057142	106695195	0.60645	0.586548	0.39119	0.531754	2.05779
9	104319737	106934753	0.627879	0.610333	0.403998	0.553643	2.20807
9	104565069	107354008	0.620387	0.614418	0.408606	0.544181	2.23388
9	104796616	107576511	0.573622	0.573845	0.373906	0.496678	1.97753
9	109881771	111498066	0.534265	0.566446	0.329691	0.406126	1.93078
9	110005568	111658097	0.553103	0.582747	0.336982	0.430624	2.03378
9	110144153	111839669	0.579417	0.607447	0.351997	0.460231	2.18984
9	110247779	111979447	0.616652	0.640911	0.378046	0.499182	2.40128
9	110361329	112173885	0.644531	0.661091	0.392309	0.538562	2.52878
9	110500444	112377630	0.668987	0.687612	0.412466	0.563575	2.69635
9	110699461	112532869	0.668469	0.685869	0.41165	0.558318	2.68534
9	110854610	112756017	0.65702	0.671737	0.40093	0.538036	2.59604
9	111051301	112948661	0.652293	0.668133	0.398729	0.539016	2.57327
9	111290269	113110332	0.64647	0.661174	0.391218	0.524094	2.5293
9	111498126	113263761	0.577942	0.581488	0.345191	0.450717	2.02582
9	111658158	113556272	0.605934	0.595457	0.354451	0.479047	2.11408
9	111839913	113729621	0.673451	0.649066	0.374621	0.5517	2.4528
9	111979565	113928725	0.665349	0.616971	0.357843	0.548281	2.25002
9	112174149	114120747	0.640053	0.57475	0.338214	0.519938	1.98325
9	112378142	114327221	0.662455	0.589794	0.353143	0.550496	2.0783
9	112533661	114902511	0.693947	0.616949	0.370265	0.593038	2.24988
9	112756062	115307615	0.719607	0.643778	0.390372	0.634126	2.41939
9	112948695	115671029	0.753579	0.658143	0.406775	0.67624	2.51015
9	113110414	115823829	0.759628	0.66788	0.411689	0.677245	2.57167
9	113263764	116035698	0.802608	0.714164	0.449489	0.741347	2.86411
9	113556514	116283094	0.797575	0.722094	0.459143	0.737504	2.91422
9	113729920	116501529	0.767217	0.698465	0.460788	0.691101	2.76492
9	113928813	116825218	0.772708	0.718736	0.475002	0.698723	2.893
9	114121029	117065540	0.795343	0.748539	0.496191	0.720437	3.0813
9	114327254	117222488	0.768006	0.735254	0.475559	0.677999	2.99737
9	114902544	117377323	0.750144	0.726632	0.46734	0.650138	2.94289
9	115307794	117516776	0.725395	0.711163	0.450841	0.611262	2.84515
9	115671049	117637828	0.698229	0.723866	0.446513	0.5723	2.92541
9	115824200	117832478	0.715293	0.740576	0.46188	0.603898	3.03099
9	116035718	118151030	0.705149	0.720571	0.449563	0.592839	2.90459
9	116283129	118560791	0.713716	0.714583	0.447741	0.607475	2.86676
9	116501977	118777297	0.707723	0.711911	0.449438	0.609507	2.84988
9	116825245	118941949	0.704443	0.709982	0.44649	0.607241	2.83769
9	117065832	119136395	0.709508	0.704112	0.442255	0.623053	2.8006
9	117222519	119362436	0.729952	0.714693	0.448492	0.647118	2.86745
9	117377792	119611292	0.716535	0.70603	0.437276	0.627632	2.81272
9	117516947	119848734	0.698711	0.683192	0.417901	0.613604	2.66842
9	117637835	120046593	0.701506	0.682751	0.419526	0.612241	2.66563
9	117832801	120260562	0.696159	0.660232	0.404649	0.604605	2.52335
9	118151237	120381599	0.671822	0.642923	0.385875	0.563451	2.41399
9	118562520	120585597	0.657066	0.629912	0.377901	0.54799	2.33178
9	118777306	120804132	0.671249	0.63928	0.381105	0.567337	2.39097
9	118942079	121037355	0.647796	0.610951	0.362445	0.51758	2.21198
9	119136589	121215790	0.626609	0.607228	0.355586	0.496031	2.18846
9	119362461	121428778	0.623642	0.60073	0.358091	0.497561	2.1474
9	119611373	121733717	0.654865	0.621723	0.374742	0.535197	2.28004
9	119848751	121868830	0.685856	0.657091	0.400618	0.569637	2.50351
9	120046604	122014212	0.677487	0.648943	0.392411	0.568659	2.45202
9	120260710	122166363	0.669956	0.660627	0.394213	0.555453	2.52585
9	120381630	122513698	0.677699	0.651361	0.393777	0.568892	2.4673
9	120585786	122788802	0.675961	0.652138	0.391688	0.558629	2.47221
9	120804300	122962462	0.663648	0.644196	0.38412	0.546642	2.42203
9	121037366	123104171	0.678477	0.663559	0.39798	0.585375	2.54437
9	121215795	123235656	0.691543	0.6747	0.404893	0.596386	2.61477
9	121428839	123344854	0.689481	0.680259	0.403585	0.590214	2.64989
9	121733790	123440260	0.680958	0.677707	0.404776	0.583798	2.63377
9	121869002	123532103	0.655656	0.653475	0.389485	0.555377	2.48066
9	122014242	123630008	0.646592	0.649762	0.390045	0.54297	2.4572
9	122166470	123774496	0.637089	0.635694	0.384793	0.535006	2.36831
9	122513716	123934989	0.610905	0.636303	0.378926	0.511723	2.37216
9	122788951	124119504	0.586753	0.606574	0.362625	0.490755	2.18432
9	122962484	124373066	0.566082	0.572967	0.345245	0.467696	1.97198
9	123104233	124483186	0.541905	0.548301	0.32957	0.438284	1.81614
9	126628440	128223302	0.540716	0.544494	0.309907	0.419234	1.79208
9	126724852	128494118	0.575569	0.56662	0.328335	0.466181	1.93188
9	126799324	128608942	0.589527	0.577523	0.337432	0.486482	2.00077
9	126907131	128745325	0.616659	0.594438	0.356606	0.52783	2.10764
9	127017547	128873933	0.617819	0.585945	0.354221	0.534014	2.05398
9	127152555	129002452	0.597235	0.57474	0.34233	0.507545	1.98319
9	127271551	129116449	0.594991	0.574957	0.343293	0.506391	1.98456
9	127545517	129262658	0.592086	0.582529	0.343549	0.49094	2.0324
9	127826917	129370160	0.576246	0.596246	0.334198	0.454669	2.11907
9	128050485	129450380	0.545991	0.572252	0.31926	0.42306	1.96747
9	128223352	129611645	0.52123	0.552542	0.30498	0.39704	1.84293
10	43396478	44439170	0.478059	0.547853	0.292993	0.354633	1.81331
10	43544190	44556979	0.500818	0.565021	0.305378	0.378163	1.92178
10	43627773	44719186	0.531046	0.59302	0.323923	0.414639	2.09869
10	43718746	44811819	0.528406	0.595479	0.320989	0.412663	2.11422
10	43838040	44939851	0.527635	0.571215	0.317085	0.423385	1.96091
10	43955891	45054818	0.573206	0.610528	0.352258	0.47322	2.20931
10	44061118	45205582	0.543803	0.565169	0.33499	0.452394	1.92271
10	45581592	47097552	0.677177	0.558434	0.3694	0.596455	1.88016
10	45766214	47224309	0.687471	0.586029	0.382902	0.605978	2.05451
10	45918930	47345836	0.644363	0.557496	0.356728	0.559455	1.87423
10	46265575	47571037	0.646827	0.616906	0.383461	0.553965	2.2496
10	46405384	47686096	0.603079	0.585711	0.35872	0.501706	2.0525
10	46544880	47781732	0.591374	0.580301	0.34963	0.484577	2.01832
10	46704991	47897890	0.596171	0.574944	0.353136	0.488222	1.98447
10	46829000	47992972	0.610058	0.606771	0.372407	0.495006	2.18557
10	46992419	48120603	0.5668	0.566008	0.346253	0.452304	1.92801
10	47097554	48462546	0.542495	0.541196	0.332029	0.426489	1.77124
10	52256217	54230235	0.57887	0.546622	0.313596	0.471	1.80553
10	52469594	54374659	0.58393	0.569832	0.32378	0.475594	1.95218
10	52769698	54598293	0.559123	0.566157	0.318737	0.446265	1.92896
10	53012920	54767643	0.524414	0.539581	0.302619	0.408148	1.76104
10	55776923	57471698	0.558116	0.563594	0.337341	0.434539	1.91276
10	56099819	57646922	0.587232	0.580694	0.348656	0.470633	2.02081
10	56190285	57915789	0.634986	0.626256	0.375523	0.533028	2.30868
10	56366806	58089747	0.684732	0.673179	0.405763	0.589299	2.60516
10	56625556	58273789	0.711395	0.698983	0.422391	0.625258	2.76819
10	56749006	58426416	0.727239	0.710115	0.431085	0.647139	2.83853
10	56839716	58637880	0.721605	0.700878	0.42503	0.642441	2.78017
10	57002932	58839418	0.695982	0.6845	0.41101	0.615324	2.67669
10	57158448	59043629	0.66325	0.654062	0.393539	0.58261	2.48437
10	57335115	59127395	0.627823	0.63232	0.376223	0.535609	2.347
10	57471894	59235247	0.607443	0.618849	0.364972	0.512594	2.26188
10	57647418	59333515	0.602852	0.625617	0.368857	0.502116	2.30464
10	57915798	59424486	0.563246	0.592518	0.347395	0.452255	2.09551
11	31002401	33978857	0.434201	0.547421	0.284139	0.294315	1.81058
11	31129748	34199524	0.471324	0.570684	0.307308	0.318616	1.95756
12	34899329	37860705	0.589619	0.568086	0.352808	0.506562	1.94114
12	35455066	38138962	0.579663	0.574458	0.346312	0.490581	1.9814
12	35737839	38285283	0.606384	0.604743	0.365472	0.518484	2.17275
12	36101997	38396098	0.614083	0.619089	0.368532	0.514431	2.2634
12	36421097	38590664	0.624064	0.625235	0.370817	0.521993	2.30223
12	36609423	38989646	0.670573	0.659545	0.396177	0.5745	2.51901
12	36817777	39228734	0.685139	0.664293	0.406617	0.599199	2.54901
12	37002706	39498694	0.702123	0.690247	0.427824	0.61727	2.713
12	37315169	39604888	0.699676	0.68033	0.427223	0.615197	2.65034
12	37587879	39816149	0.694906	0.67336	0.424255	0.604498	2.6063
12	37860744	39969012	0.66186	0.650586	0.404453	0.558684	2.46241
12	38138984	40088915	0.644672	0.632808	0.395172	0.530959	2.35008
12	38285546	40231557	0.626345	0.618636	0.388948	0.508306	2.26054
12	38396155	40362800	0.630758	0.631024	0.399397	0.509374	2.33881
12	38590744	40499138	0.61852	0.628074	0.394639	0.496044	2.32017
12	38990177	40663633	0.574185	0.590241	0.371646	0.452883	2.08113
12	39228750	40744831	0.52103	0.546279	0.341213	0.393089	1.80336
13	41839810	45963701	0.626637	0.543703	0.382817	0.577605	1.78708
13	42109157	46208666	0.624947	0.556498	0.384825	0.564003	1.86793
13	42468033	46539819	0.598492	0.545208	0.371291	0.520695	1.79659
14	25987664	27481184	0.61935	0.546565	0.346255	0.53281	1.80517
14	29020782	32823739	0.508584	0.543217	0.33805	0.37935	1.78401
14	29221367	33150966	0.527303	0.554625	0.353646	0.398797	1.85609
14	29497584	33390320	0.526634	0.55128	0.35012	0.39932	1.83496
14	30821829	34197217	0.541726	0.545299	0.341341	0.420218	1.79717
14	31333182	34704091	0.555295	0.54953	0.346492	0.436916	1.8239
14	31680319	34929777	0.55536	0.543466	0.337509	0.435133	1.78559
14	135013682	135997161	0.529763	0.538924	0.297005	0.396896	1.75689
15	59633234	65721446	0.688018	0.545719	0.368222	0.669796	1.79982
15	60152297	66084671	0.694574	0.552767	0.373388	0.677254	1.84435
15	60718572	66829397	0.690849	0.541903	0.369946	0.673641	1.77571
15	61199304	67334754	0.70653	0.560911	0.38153	0.686909	1.89581
15	62437819	68444895	0.725863	0.572277	0.394356	0.696727	1.96762
15	63072376	69175080	0.702688	0.558866	0.388037	0.673247	1.88289
15	67336709	74093823	0.704588	0.541354	0.378656	0.684604	1.77224
15	103828269	107261369	0.687886	0.567543	0.376776	0.678164	1.93771
15	104055341	107539795	0.711877	0.610595	0.397969	0.693148	2.20973
15	104246980	107826084	0.744183	0.64452	0.422209	0.725012	2.42408
15	104494832	108084219	0.785306	0.687269	0.454475	0.765887	2.69418
15	104905157	108349888	0.774151	0.678217	0.446166	0.754626	2.63699
15	105288127	108750744	0.769695	0.661347	0.433766	0.748655	2.5304
15	105585637	109094381	0.739222	0.622615	0.407958	0.717827	2.28568
15	105939657	109296483	0.720243	0.609975	0.395385	0.699505	2.20581
15	106401968	109501173	0.719017	0.60778	0.396017	0.698199	2.19194
15	106852443	109782295	0.707991	0.601357	0.394898	0.688353	2.15136
15	107261566	109999365	0.698582	0.577165	0.381422	0.673897	1.99851
15	107539983	110164825	0.684771	0.56142	0.370584	0.660831	1.89903
15	109296575	111598777	0.631262	0.544326	0.350158	0.546117	1.79102
15	109783003	111925972	0.628519	0.546836	0.348672	0.523431	1.80688
15	109999366	112092766	0.639101	0.574988	0.36447	0.522886	1.98475
15	110164911	112464512	0.621504	0.54357	0.350245	0.514519	1.78624
15	110375937	112692671	0.640991	0.557803	0.36057	0.549004	1.87617
15	110725860	113057114	0.637707	0.550381	0.357627	0.553104	1.82928
15	119205593	121401377	0.485896	0.555608	0.283655	0.350542	1.8623
15	119509289	121644689	0.519456	0.580568	0.296783	0.380685	2.02001
15	119735599	121838751	0.547926	0.596193	0.316058	0.416149	2.11873
15	119932416	121973106	0.616845	0.651654	0.367458	0.487186	2.46915
15	120117930	122086273	0.618462	0.652502	0.364718	0.487733	2.47451
15	120242327	122170263	0.617935	0.644681	0.369315	0.480468	2.4251
15	120436949	122261716	0.594584	0.623196	0.355227	0.455072	2.28935
15	120758296	122362850	0.572605	0.594044	0.343368	0.437225	2.10515
15	121071105	122473925	0.533676	0.559771	0.319045	0.400595	1.88861
15	134972263	136328156	0.603867	0.564874	0.340079	0.53237	1.92085
15	135279411	136418484	0.577308	0.545557	0.326434	0.500556	1.7988
15	135387264	136502872	0.592934	0.57345	0.341493	0.518127	1.97504
15	135491869	136628773	0.599179	0.578074	0.339084	0.532763	2.00425
15	135604915	136789645	0.615596	0.599472	0.347502	0.543532	2.13945
15	135711422	136876250	0.609829	0.593861	0.343704	0.528573	2.104
15	135816827	136974645	0.588113	0.582773	0.332958	0.497971	2.03394
15	135917779	137102359	0.573727	0.569099	0.323011	0.483142	1.94754
16	37522427	41807765	0.615079	0.559989	0.329569	0.509323	1.88998
16	38102408	42097424	0.628359	0.57975	0.334183	0.529083	2.01484
16	38503595	42445889	0.646227	0.595334	0.346479	0.555694	2.11331
16	38898523	42779195	0.675847	0.609878	0.365078	0.598337	2.2052
16	39195671	43219795	0.712233	0.633862	0.385446	0.633371	2.35674
16	39421672	43714230	0.734231	0.645519	0.398101	0.671797	2.43039
16	39932654	44546999	0.716154	0.638383	0.393882	0.643466	2.3853
16	40464946	44824864	0.715727	0.642457	0.393483	0.633686	2.41104
16	40839394	45166149	0.71095	0.635503	0.388059	0.62765	2.36711
16	41432196	45444730	0.704303	0.631183	0.394776	0.62182	2.33981
16	41807790	45798065	0.677604	0.602128	0.379241	0.596256	2.15623
16	42100162	46207889	0.653538	0.578106	0.36995	0.565492	2.00445
17	50645537	52680546	0.594499	0.553793	0.334703	0.487133	1.85084
17	50881865	52828336	0.619759	0.597921	0.360045	0.525936	2.12965
17	51107266	52996008	0.642193	0.6269	0.372508	0.552235	2.31275
17	51222534	53174600	0.642717	0.627678	0.371204	0.573391	2.31767
17	51405413	53361615	0.622557	0.603897	0.363361	0.56538	2.16741
17	51784289	53566372	0.600141	0.581487	0.351564	0.545162	2.02582
17	52058288	53902917	0.564969	0.543531	0.325968	0.505484	1.786
18	51778363	53689328	0.570508	0.539609	0.334228	0.464802	1.76122
18	51907228	53950955	0.601962	0.564497	0.355373	0.512039	1.91847
18	52074147	54196575	0.630033	0.594472	0.379232	0.551241	2.10786
18	52221485	54444393	0.663864	0.619226	0.397468	0.587164	2.26426
18	52359782	54643542	0.667139	0.621897	0.39738	0.593967	2.28114
18	52528381	54878594	0.703308	0.656758	0.423654	0.643431	2.5014
18	52747110	55084734	0.702552	0.656342	0.422783	0.645596	2.49877
18	52924470	55449092	0.707518	0.654154	0.427505	0.658943	2.48495

## Sheet: NY
chr	windowStart	windowEnd	D	f_d	f_dM	d_f	zscore_fd
1	42920439	45937457	0.667456	0.619359	0.400029	0.594696	1.8348
1	43068488	46301710	0.708711	0.64716	0.420943	0.643717	2.00713
1	43375758	46496752	0.700349	0.642546	0.418677	0.630699	1.97853
1	43689508	46935406	0.703036	0.650193	0.426485	0.640014	2.02594
1	44040346	47238073	0.729166	0.679038	0.442664	0.66323	2.20474
1	44371957	47517364	0.719305	0.675915	0.441893	0.651012	2.18538
1	44591837	47873494	0.74126	0.691166	0.456852	0.678007	2.27992
1	44984089	48083276	0.737381	0.694363	0.456032	0.663812	2.29974
1	45229444	48238968	0.731342	0.701786	0.450201	0.632515	2.34576
1	45619363	48400791	0.719876	0.699096	0.444727	0.607937	2.32908
1	45937467	48701431	0.688101	0.687852	0.431956	0.567554	2.25938
1	46301868	48979154	0.653287	0.663988	0.405319	0.511072	2.11145
1	46496754	49397249	0.700008	0.704445	0.431296	0.564503	2.36224
1	46935544	49684530	0.691053	0.686103	0.418097	0.553069	2.24854
1	47239789	49977111	0.667459	0.664756	0.399914	0.526635	2.11621
1	47517393	50207528	0.680725	0.675595	0.412188	0.539496	2.1834
1	47873836	50554467	0.675387	0.688338	0.415375	0.532835	2.26239
1	48083351	51026686	0.673992	0.679773	0.412101	0.543762	2.2093
1	48239094	51222331	0.674652	0.659843	0.406797	0.557551	2.08576
1	48400864	51487945	0.669579	0.648535	0.409014	0.562895	2.01566
1	48701544	51675823	0.672574	0.642557	0.407874	0.570772	1.9786
1	48979343	51943657	0.6876	0.63773	0.412956	0.6099	1.94868
1	97922354	101702097	0.720185	0.651075	0.434243	0.688981	2.0314
1	98216625	102027018	0.751104	0.692494	0.461463	0.71748	2.28816
1	98573660	102348568	0.775071	0.737082	0.492459	0.738694	2.56455
1	99110385	102700835	0.796983	0.770843	0.513493	0.759435	2.77384
1	99525275	103171586	0.833464	0.806984	0.538885	0.797559	2.99787
1	99774187	103561070	0.856493	0.83196	0.561336	0.825896	3.1527
1	100055179	103991477	0.869169	0.850625	0.570077	0.84605	3.2684
1	100323379	104563313	0.880132	0.867155	0.586868	0.861418	3.37087
1	100786691	105158171	0.868485	0.851937	0.578083	0.84566	3.27653
1	101131043	105729391	0.863767	0.850361	0.577175	0.837395	3.26676
1	101702381	106496062	0.842791	0.82515	0.56357	0.819062	3.11048
1	102027575	106797039	0.824586	0.807621	0.550788	0.793968	3.00182
1	102348829	107220900	0.830032	0.799086	0.537404	0.800832	2.94891
1	102700851	107845904	0.813451	0.782206	0.524651	0.780135	2.84427
1	103171678	108128815	0.781551	0.766724	0.49734	0.73096	2.7483
1	103561230	108704373	0.76874	0.754732	0.481706	0.712735	2.67397
1	103992962	109067587	0.764977	0.752314	0.482258	0.706799	2.65898
1	104563456	109259586	0.753414	0.741069	0.476155	0.692429	2.58927
1	105158190	109548376	0.766904	0.761938	0.48602	0.706895	2.71863
1	105730654	110011480	0.781567	0.77264	0.489893	0.725158	2.78498
1	106496090	110302493	0.807158	0.796371	0.503501	0.753983	2.93208
1	106798070	110736255	0.80733	0.788288	0.494242	0.754986	2.88198
1	107220901	111026959	0.792323	0.78606	0.488795	0.731173	2.86817
1	107846063	111490445	0.806851	0.793582	0.488784	0.743897	2.91479
1	108128822	111843539	0.809844	0.780807	0.493823	0.752082	2.8356
1	108704605	112225466	0.799964	0.777058	0.489067	0.733798	2.81236
1	109067753	112498872	0.796542	0.770037	0.481641	0.718934	2.76884
1	109259633	112809980	0.789983	0.763394	0.468552	0.70852	2.72766
1	109548515	113191628	0.76691	0.737312	0.448438	0.67301	2.56598
1	110011531	113660373	0.738739	0.70156	0.429294	0.637861	2.34436
1	110304116	114154976	0.753328	0.706529	0.434615	0.653843	2.37516
1	110736317	114487851	0.759159	0.718487	0.443934	0.663613	2.44929
1	111027061	114968748	0.771279	0.724274	0.45022	0.682246	2.48516
1	111490976	115853948	0.793497	0.744745	0.459224	0.707821	2.61206
1	111843611	116315873	0.814643	0.763967	0.469575	0.737026	2.73121
1	112225587	116634646	0.82937	0.769552	0.47222	0.750788	2.76583
1	112499284	116765179	0.795732	0.756082	0.450901	0.713302	2.68233
1	112810063	116886876	0.771241	0.740014	0.440565	0.676448	2.58273
1	113191633	117047305	0.751443	0.728719	0.438842	0.66044	2.51271
1	113660659	117239175	0.773111	0.746573	0.449255	0.685381	2.62339
1	114155198	117587505	0.727586	0.708455	0.420236	0.632034	2.3871
1	114488303	117807156	0.701571	0.687425	0.409852	0.597446	2.25673
1	114971395	118273304	0.682989	0.669652	0.403057	0.57984	2.14656
1	115854265	119118607	0.652596	0.642215	0.392579	0.552014	1.97648
1	116316178	119526054	0.640112	0.627991	0.385605	0.541865	1.88831
1	116634775	119887743	0.621577	0.611806	0.379691	0.527031	1.78798
1	116765290	120404175	0.679418	0.638418	0.415236	0.599155	1.95294
1	116887109	121208068	0.704229	0.651851	0.432614	0.638737	2.03621
1	117047439	121995293	0.736819	0.673405	0.447764	0.678051	2.16982
1	117239373	122691199	0.734485	0.658973	0.445051	0.681991	2.08036
1	117587558	123266961	0.745676	0.667697	0.458066	0.696925	2.13444
1	117807589	123512439	0.751779	0.672831	0.457869	0.698875	2.16627
1	118273413	123876198	0.748267	0.67332	0.457773	0.689008	2.1693
1	119118749	124215889	0.721028	0.647399	0.441289	0.65831	2.00862
1	119526057	124647831	0.710622	0.633287	0.434242	0.640115	1.92114
1	119887827	125000798	0.715543	0.641961	0.437457	0.644512	1.97491
1	125002002	129767294	0.712873	0.627001	0.408919	0.678302	1.88217
1	125429951	130596050	0.750701	0.681127	0.443229	0.712975	2.21769
1	125850112	131112562	0.765208	0.721418	0.467166	0.71896	2.46745
1	126196703	131888278	0.813246	0.761634	0.491331	0.771507	2.71675
1	126649600	132458600	0.821313	0.770381	0.489963	0.780261	2.77097
1	127423264	132985152	0.827137	0.781015	0.488167	0.784186	2.83689
1	127903991	133680662	0.831901	0.790527	0.488105	0.79241	2.89586
1	128317273	134876764	0.831991	0.773575	0.484784	0.792499	2.79077
1	128973170	135698749	0.833414	0.777611	0.496418	0.796647	2.81579
1	129289660	136345260	0.856707	0.798861	0.519135	0.825228	2.94752
1	129767882	137097950	0.862287	0.805482	0.527696	0.831391	2.98856
1	130597307	137622335	0.875582	0.820956	0.534557	0.848719	3.08448
1	131112684	138252356	0.879874	0.826671	0.539389	0.86216	3.11991
1	131888421	138853915	0.878772	0.827983	0.543496	0.860946	3.12804
1	132458933	139324452	0.878846	0.832494	0.5492	0.854543	3.15601
1	132986514	139645752	0.864043	0.81349	0.542476	0.832316	3.0382
1	133682066	139978802	0.836088	0.79302	0.529901	0.792539	2.91131
1	134876884	140201802	0.828465	0.800466	0.526753	0.764449	2.95747
1	135700280	140613646	0.815938	0.793489	0.517042	0.744541	2.91422
1	136345341	140907952	0.796407	0.780403	0.50641	0.718595	2.8331
1	137098571	141544884	0.767933	0.754163	0.484054	0.672247	2.67044
1	137622468	141902747	0.730827	0.721647	0.464416	0.626705	2.46887
1	138253117	142582230	0.759033	0.735814	0.467863	0.658429	2.55669
1	138854266	142990973	0.762258	0.732862	0.465418	0.666362	2.53839
1	139324465	143341028	0.749226	0.725157	0.460309	0.652084	2.49063
1	139645771	143901243	0.736671	0.69471	0.446668	0.650932	2.30189
1	139978811	144224666	0.757417	0.695203	0.454781	0.68273	2.30495
1	140201920	144704569	0.755914	0.69556	0.463515	0.702909	2.30716
1	140613698	145071801	0.72428	0.663037	0.446684	0.680345	2.10555
1	140908013	145381980	0.712326	0.6429	0.43171	0.665999	1.98073
1	141544987	145607818	0.690683	0.625867	0.418669	0.645471	1.87514
1	158185390	162089240	0.700545	0.623591	0.388474	0.651879	1.86103
1	158597665	162263297	0.699272	0.629422	0.387435	0.641589	1.89718
1	158944701	162671525	0.740084	0.665777	0.413491	0.681516	2.12254
1	159560518	162919716	0.73495	0.669892	0.418607	0.664098	2.14805
1	159812186	163292224	0.736899	0.672016	0.416622	0.667652	2.16121
1	160233343	163678469	0.7332	0.682361	0.42115	0.660533	2.22534
1	160757905	164015349	0.707884	0.674574	0.406267	0.621684	2.17707
1	161143458	164208855	0.67535	0.652405	0.405373	0.567853	2.03965
1	161504131	164585379	0.6946	0.676389	0.42205	0.588269	2.18832
1	161792909	164863502	0.696125	0.684006	0.418892	0.586566	2.23554
1	162089582	165139872	0.687148	0.671758	0.414477	0.580595	2.15962
1	162263570	165803828	0.71498	0.686761	0.436183	0.619737	2.25262
1	162671599	166108051	0.669135	0.64157	0.400084	0.566726	1.97248
1	162919758	166311540	0.652513	0.63368	0.384863	0.544078	1.92357
1	163292722	166521878	0.643506	0.634848	0.385045	0.536614	1.93081
1	163678629	167007155	0.647339	0.61987	0.383815	0.549597	1.83797
1	164015513	167391935	0.680794	0.623733	0.397719	0.594031	1.86191
1	164209041	167760818	0.687417	0.623089	0.398318	0.613264	1.85792
1	168208116	172696162	0.668685	0.620733	0.394863	0.582254	1.84331
1	168627861	173237768	0.712066	0.662607	0.422492	0.621458	2.10289
1	169191934	173870037	0.73775	0.674073	0.425801	0.647322	2.17397
1	169604244	174088553	0.721335	0.670125	0.413073	0.628306	2.14949
1	170250961	174474784	0.747014	0.703473	0.423776	0.644121	2.35621
1	170673486	175101986	0.762431	0.728557	0.431796	0.654506	2.51171
1	170945812	175853690	0.766937	0.741801	0.44344	0.677846	2.59381
1	171380330	176456847	0.77037	0.74307	0.452725	0.693041	2.60167
1	171867914	176667582	0.753973	0.743048	0.446376	0.672523	2.60154
1	172166040	176887817	0.754577	0.744123	0.450352	0.668532	2.6082
1	172697451	177296397	0.731178	0.736581	0.446596	0.635654	2.56145
1	173237958	177807398	0.748834	0.757852	0.448431	0.65382	2.69331
1	173870053	178274215	0.749319	0.764679	0.458587	0.659967	2.73563
1	174088583	178686516	0.767298	0.753385	0.46497	0.691998	2.66562
1	174475397	179132041	0.74493	0.725908	0.458357	0.680641	2.49529
1	175102584	179807571	0.752735	0.725333	0.463865	0.697332	2.49172
1	175853724	180550423	0.770705	0.736578	0.475418	0.718762	2.56143
1	176456898	180914380	0.76502	0.734507	0.468796	0.697972	2.54859
1	176667929	181210092	0.784702	0.739643	0.473795	0.720243	2.58043
1	176887928	181575852	0.789894	0.738632	0.476035	0.739718	2.57416
1	177296804	181886683	0.785074	0.731028	0.470498	0.734643	2.52703
1	177807468	182136728	0.72862	0.694194	0.457274	0.652225	2.29869
1	178274301	182556088	0.70354	0.694598	0.44694	0.60892	2.3012
1	178686699	182930867	0.722404	0.731925	0.467182	0.617351	2.53259
1	179132108	183330823	0.726643	0.74823	0.462472	0.604843	2.63366
1	179808055	183924143	0.698035	0.73557	0.44451	0.560787	2.55518
1	180550568	184323529	0.65533	0.709691	0.414352	0.509034	2.39476
1	180914383	184738571	0.641687	0.701393	0.409097	0.498147	2.34332
1	181210290	185109782	0.594058	0.681401	0.388596	0.446068	2.21939
1	181576203	185356191	0.56328	0.661765	0.36326	0.407908	2.09767
1	181886703	185686909	0.534857	0.62577	0.340123	0.387513	1.87454
1	182138072	186066878	0.590063	0.6443	0.357635	0.453157	1.98941
1	182556227	186701122	0.614485	0.618362	0.35275	0.489904	1.82862
1	200641467	204668205	0.562317	0.61277	0.37696	0.400421	1.79395
1	201599609	205192783	0.550941	0.620627	0.388712	0.402756	1.84266
1	203018437	205969659	0.504093	0.611442	0.348953	0.363171	1.78572
1	203245054	206335244	0.510273	0.614178	0.35357	0.376241	1.80268
1	203796869	207011638	0.535677	0.638645	0.368591	0.406394	1.95435
1	204417813	207434540	0.562708	0.658943	0.37471	0.43712	2.08018
1	204668516	207653988	0.543824	0.638711	0.356607	0.416397	1.95476
1	204980996	208057923	0.555329	0.639305	0.357426	0.431312	1.95844
1	205192926	208502099	0.573933	0.655141	0.369459	0.449138	2.05661
1	205392667	208889471	0.603038	0.675236	0.392511	0.483008	2.18118
1	205717790	209224894	0.589365	0.660031	0.38235	0.47252	2.08692
1	205969829	209477139	0.593463	0.664803	0.390343	0.47773	2.1165
1	206336235	209711439	0.605416	0.685477	0.394048	0.48528	2.24466
1	206650292	209978756	0.610208	0.699308	0.395536	0.488519	2.3304
1	207012420	210165949	0.604695	0.71562	0.403364	0.476596	2.43151
1	207434628	210707263	0.587801	0.719469	0.415377	0.453591	2.45537
1	207654135	210892839	0.583836	0.731369	0.426722	0.446797	2.52914
1	208058324	211428801	0.596086	0.75072	0.439261	0.456982	2.6491
1	208502168	212195238	0.590615	0.75092	0.442584	0.4516	2.65033
1	208889776	212545718	0.567443	0.743779	0.436361	0.431514	2.60607
1	209224923	212848786	0.595654	0.768694	0.452499	0.45666	2.76051
1	209477180	213327091	0.599878	0.785007	0.456163	0.453408	2.86164
1	209711509	213650349	0.627103	0.799833	0.484777	0.48049	2.95354
1	209978793	214008942	0.634515	0.796685	0.498848	0.488931	2.93403
1	210166089	214357544	0.634826	0.784494	0.492283	0.492589	2.85846
1	210707561	214686483	0.617123	0.763608	0.46294	0.477931	2.72899
1	210893369	215129772	0.63741	0.770225	0.455541	0.50029	2.77001
1	211430503	215670557	0.649886	0.767077	0.458209	0.515169	2.75049
1	212195530	216061746	0.67529	0.785394	0.477639	0.550129	2.86404
1	212545916	216389645	0.687704	0.791468	0.478823	0.559087	2.90169
1	212848964	216606993	0.667703	0.785154	0.468939	0.531683	2.86255
1	213327128	216754510	0.656537	0.773039	0.46415	0.501719	2.78745
1	213650382	216890444	0.632431	0.759822	0.463073	0.471186	2.70552
1	214008958	217033721	0.676425	0.795467	0.503662	0.514171	2.92648
1	214357573	217355682	0.684288	0.803739	0.503989	0.525093	2.97776
1	214687545	217751459	0.68486	0.808561	0.512385	0.522581	3.00765
1	215130436	218003877	0.689546	0.80495	0.527379	0.52967	2.98526
1	215670658	218455347	0.676158	0.794682	0.520693	0.514392	2.92161
1	216061852	218773559	0.65856	0.780714	0.504081	0.491565	2.83503
1	216390783	219082494	0.653827	0.761749	0.499321	0.492608	2.71746
1	216607010	219400805	0.672191	0.762193	0.512641	0.513745	2.72022
1	216754805	219915452	0.708365	0.771925	0.514309	0.580583	2.78054
1	216890551	220426449	0.721217	0.770549	0.496299	0.606659	2.77201
1	217034082	220886563	0.696904	0.741314	0.465051	0.58201	2.59079
1	217355907	221106790	0.699743	0.733155	0.458422	0.585498	2.54021
1	217751591	221276048	0.69437	0.725289	0.447529	0.576159	2.49145
1	218004524	221572312	0.708977	0.731758	0.448507	0.597901	2.53155
1	218455762	221816599	0.702918	0.727157	0.438659	0.597701	2.50303
1	218773922	222009388	0.711653	0.718609	0.437117	0.613555	2.45004
1	219082557	222346280	0.71928	0.721533	0.431698	0.625459	2.46817
1	219401144	222480637	0.706383	0.708255	0.416994	0.618264	2.38586
1	219915551	222603936	0.661785	0.67187	0.391777	0.559937	2.16031
1	220426460	222741028	0.62808	0.644321	0.374567	0.521882	1.98954
1	220886618	222964393	0.599049	0.624098	0.352144	0.487279	1.86417
1	221107338	223294187	0.602669	0.63414	0.358104	0.490369	1.92642
1	221276069	223466184	0.604599	0.640281	0.36271	0.499696	1.96449
1	221572457	223868311	0.576188	0.61711	0.346961	0.467871	1.82086
1	221817216	224187112	0.607794	0.643602	0.372352	0.498739	1.98508
1	222009591	224468088	0.609892	0.661869	0.378488	0.496314	2.09831
1	222346608	224985031	0.60287	0.666889	0.383898	0.483884	2.12943
1	222480686	225305756	0.625084	0.680839	0.396386	0.497531	2.21591
1	222603969	226007565	0.674193	0.70589	0.40871	0.558878	2.3712
1	222741140	226485006	0.690792	0.705674	0.411403	0.588976	2.36986
1	222965587	227207357	0.707326	0.697315	0.410786	0.620215	2.31804
1	223294239	227842068	0.703405	0.681481	0.399937	0.613979	2.21989
1	223466436	228218074	0.734571	0.697277	0.416278	0.655075	2.31781
1	223868324	228760112	0.749291	0.703749	0.416174	0.677526	2.35793
1	224188215	229195298	0.745642	0.69379	0.403069	0.677133	2.29619
1	224468451	229478389	0.73447	0.675456	0.389896	0.669634	2.18254
1	224985402	229866919	0.737812	0.670298	0.385362	0.673793	2.15056
1	225305844	230084569	0.738281	0.658408	0.378196	0.673001	2.07686
1	226007974	230484904	0.718136	0.636189	0.364888	0.651196	1.93913
1	226485022	230840164	0.726197	0.644167	0.366444	0.649394	1.98858
1	227207959	231112997	0.722162	0.649538	0.374296	0.634033	2.02188
1	227842143	231398954	0.712116	0.642961	0.368096	0.626417	1.9811
1	228218081	231797633	0.68793	0.61564	0.351754	0.596563	1.81174
1	230484986	235393454	0.722566	0.633615	0.39055	0.648082	1.92317
1	230840194	235808793	0.735231	0.641881	0.403029	0.667925	1.97441
1	231113396	236376967	0.764296	0.662548	0.416587	0.70586	2.10252
1	231399424	236785007	0.785339	0.680165	0.431596	0.7378	2.21173
1	231798284	237188279	0.802856	0.697561	0.446118	0.763362	2.31957
1	232146130	237509571	0.818852	0.716099	0.460386	0.797958	2.43448
1	232768342	237740800	0.824027	0.722215	0.465725	0.802543	2.47239
1	233497241	238287912	0.82574	0.734568	0.47211	0.804052	2.54897
1	234366899	238535473	0.836962	0.75909	0.479466	0.815204	2.70098
1	234891592	238924639	0.848501	0.77566	0.485488	0.826576	2.8037
1	235393580	239200048	0.850487	0.772093	0.480695	0.822225	2.78158
1	235808955	239391067	0.848053	0.774434	0.476504	0.814974	2.7961
1	236377070	239640410	0.829527	0.769607	0.465524	0.795018	2.76617
1	236785133	239915974	0.819131	0.756332	0.459147	0.780678	2.68388
1	237190037	240198075	0.816639	0.753615	0.451766	0.76966	2.66704
1	237509576	240373701	0.804187	0.74478	0.44355	0.749196	2.61227
1	237741097	240609420	0.796177	0.737773	0.437283	0.739494	2.56884
1	238287984	240751778	0.781373	0.723753	0.425238	0.710281	2.48193
1	238535760	241004711	0.766436	0.708008	0.418612	0.685949	2.38433
1	238924746	241414196	0.765332	0.711469	0.426087	0.683466	2.40578
1	239200611	241947045	0.783989	0.735868	0.443505	0.70831	2.55703
1	239391176	242243015	0.781962	0.721042	0.439802	0.701787	2.46512
1	239640479	242447154	0.761973	0.703758	0.430431	0.662479	2.35798
1	239915986	242744395	0.772945	0.723617	0.444087	0.669182	2.48109
1	240198081	242958376	0.778007	0.739416	0.457684	0.675137	2.57902
1	240373773	243221025	0.754296	0.724683	0.449205	0.641174	2.48769
1	240609440	243471255	0.754831	0.737305	0.455018	0.643269	2.56594
1	240751812	243627089	0.751332	0.741903	0.454143	0.639644	2.59444
1	241004782	244082982	0.760084	0.75599	0.471125	0.65282	2.68176
1	241414235	244330951	0.767929	0.763919	0.475956	0.66113	2.73091
1	241947140	244648354	0.722923	0.735978	0.454468	0.607042	2.55771
1	242243087	244958031	0.725026	0.754746	0.459993	0.60404	2.67405
1	242447183	245390950	0.75228	0.777695	0.476674	0.647298	2.81631
1	242744528	245665759	0.739307	0.763361	0.457866	0.640816	2.72746
1	242958393	246057827	0.749125	0.767247	0.460451	0.655033	2.75154
1	243221065	246320829	0.783369	0.801075	0.483064	0.701618	2.96124
1	243471329	246652079	0.802859	0.81875	0.494108	0.724523	3.07081
1	243627219	246880234	0.808815	0.824735	0.507907	0.739413	3.10791
1	244083388	247177111	0.788152	0.808583	0.491522	0.711718	3.00778
1	244331650	247465391	0.768722	0.785738	0.473704	0.685352	2.86617
1	244648413	247896636	0.765473	0.772439	0.471313	0.686963	2.78373
1	244958178	248146784	0.736998	0.750275	0.457213	0.662959	2.64634
1	245390959	248366065	0.715321	0.733633	0.444021	0.630375	2.54317
1	245665882	248555169	0.686863	0.709127	0.429421	0.587213	2.39126
1	246057880	248796177	0.634494	0.662699	0.389046	0.523226	2.10346
1	246320832	248929892	0.590788	0.62754	0.356447	0.470562	1.88551
1	262974058	265751369	0.613471	0.624053	0.358258	0.518075	1.8639
1	263002840	265980129	0.678456	0.664584	0.3862	0.594628	2.11514
1	263088393	266140423	0.709636	0.681708	0.41042	0.633129	2.22129
1	263728979	266462631	0.731255	0.70739	0.424825	0.662806	2.3805
1	264000737	266704370	0.727342	0.70354	0.421544	0.653279	2.35663
1	264400873	266848278	0.703565	0.691271	0.408181	0.615868	2.28058
1	264870067	266967318	0.710786	0.687558	0.410631	0.619778	2.25756
1	265076582	267140257	0.696721	0.675431	0.403789	0.603095	2.18238
1	265259661	267350037	0.700206	0.686509	0.410688	0.605652	2.25106
1	265601638	267534771	0.688761	0.674231	0.404321	0.593158	2.17495
1	265751402	267679296	0.698827	0.677626	0.413687	0.611747	2.19599
1	265981691	267826851	0.660775	0.646441	0.394428	0.56294	2.00268
1	266140445	267924439	0.656948	0.643828	0.390932	0.55916	1.98648
1	266463485	268045907	0.636861	0.622203	0.377818	0.542843	1.85243
1	266704374	268190798	0.637631	0.62041	0.379328	0.547871	1.84131
1	266848331	268329566	0.638384	0.616068	0.378004	0.553965	1.8144
1	266967573	268444269	0.618792	0.60979	0.365951	0.533632	1.77548
1	267140347	268580751	0.628033	0.609979	0.373798	0.543514	1.77665
2	147245179	148491515	0.584578	0.633684	0.346347	0.455177	1.9236
2	147362909	148693640	0.597972	0.639756	0.351349	0.464569	1.96124
2	147447272	148829934	0.601987	0.638641	0.35369	0.464753	1.95433
2	147551706	148961229	0.628346	0.656434	0.36959	0.494635	2.06462
2	147697523	149071898	0.63161	0.646832	0.37555	0.507716	2.0051
2	147850702	149155946	0.616658	0.640574	0.370478	0.490649	1.96631
2	147952069	149249594	0.595954	0.623998	0.363252	0.471305	1.86355
3	34630435	38223712	0.682903	0.610848	0.401459	0.590741	1.78204
3	34831487	39749060	0.714841	0.621203	0.40935	0.637744	1.84623
3	35113291	41650677	0.743869	0.630894	0.413798	0.666033	1.9063
3	35391869	42795182	0.75528	0.643199	0.421003	0.686378	1.98258
3	35782384	43634080	0.767037	0.661742	0.427885	0.694894	2.09753
3	36044917	44176512	0.791153	0.682866	0.443792	0.729798	2.22847
3	36263064	44621179	0.800628	0.693669	0.451139	0.757433	2.29544
3	36524183	44944609	0.814888	0.707937	0.459108	0.775756	2.38389
3	36924397	45416934	0.812368	0.707516	0.46162	0.776931	2.38128
3	37311398	45691282	0.797338	0.697389	0.453075	0.738992	2.3185
3	38226105	45959458	0.78653	0.70338	0.454236	0.71623	2.35564
3	39749132	46194591	0.756171	0.694681	0.447646	0.682938	2.30171
3	41650865	46421126	0.721216	0.687211	0.439724	0.634328	2.25541
3	42795750	46670998	0.714795	0.689939	0.43818	0.63471	2.27232
3	43635270	46925290	0.724783	0.697116	0.441812	0.645505	2.31681
3	44176668	47169662	0.697566	0.678143	0.428118	0.617175	2.1992
3	44621549	47352992	0.665549	0.660158	0.412428	0.574983	2.08771
3	44944616	47606629	0.637619	0.644496	0.400431	0.53203	1.99062
3	45417021	47858305	0.62141	0.645354	0.3954	0.505898	1.99594
3	45691645	47983703	0.625255	0.660139	0.403105	0.520583	2.08759
3	45960327	48122564	0.601509	0.642435	0.394256	0.492956	1.97784
3	46194666	48413507	0.584594	0.634175	0.388756	0.473863	1.92664
3	46421163	48562216	0.556799	0.616489	0.375612	0.456563	1.81701
3	50164752	53027105	0.703829	0.610999	0.402295	0.654617	1.78297
3	50543197	53228308	0.695034	0.611554	0.398681	0.635218	1.78641
3	76376231	81140024	0.699463	0.637899	0.415637	0.645983	1.94973
3	76575137	81581347	0.694588	0.628424	0.410013	0.646904	1.89099
3	99105008	101516286	0.630091	0.610338	0.387482	0.496409	1.77888
3	99286700	101889069	0.644422	0.612105	0.391311	0.523527	1.78983
3	99398117	102125391	0.642003	0.614859	0.392171	0.540733	1.8069
3	99564029	102801919	0.65319	0.624034	0.403221	0.571828	1.86378
3	99742140	103260018	0.645972	0.610119	0.398134	0.56977	1.77752
3	118363568	120197107	0.65126	0.622908	0.397205	0.583423	1.8568
3	118508788	120333836	0.659138	0.629374	0.401137	0.59725	1.89688
3	118689609	120482619	0.668054	0.631932	0.405466	0.601778	1.91274
3	118878633	120706286	0.673654	0.641266	0.410897	0.603264	1.9706
3	119088735	120829592	0.67305	0.642173	0.412116	0.602006	1.97622
3	119395729	120920856	0.654814	0.630208	0.401944	0.575487	1.90205
3	119579350	121032639	0.632946	0.612157	0.390372	0.544578	1.79015
3	125466871	126997337	0.647123	0.618329	0.366091	0.573588	1.82841
6	102911028	107254267	0.55973	0.639914	0.406394	0.442563	1.96222
6	103078278	107644277	0.615932	0.673966	0.423606	0.505918	2.1733
6	103306428	108042087	0.615851	0.675858	0.416417	0.509079	2.18503
6	103494524	108273260	0.635037	0.685597	0.418224	0.529995	2.2454
6	103974776	108572031	0.633136	0.676237	0.410718	0.534734	2.18738
6	104433656	108776636	0.652959	0.681607	0.417015	0.560912	2.22067
6	104780846	108960463	0.685329	0.705196	0.433374	0.604285	2.3669
6	105005114	109290846	0.709659	0.721045	0.442159	0.632441	2.46514
6	105445952	109640045	0.756651	0.754756	0.464624	0.687511	2.67411
6	106478579	110032396	0.753676	0.752292	0.459364	0.679521	2.65884
6	107254834	110542936	0.736925	0.742838	0.448402	0.650474	2.60024
6	107644297	111006142	0.725853	0.733081	0.443484	0.628657	2.53975
6	108042105	111339048	0.736384	0.731722	0.452221	0.641038	2.53133
6	108273704	111545990	0.741281	0.726647	0.44969	0.640721	2.49987
6	108572101	111868001	0.751526	0.734103	0.453478	0.641905	2.54609
6	108776804	112126286	0.721222	0.708767	0.430925	0.605208	2.38903
6	108960616	112454189	0.704078	0.688396	0.421875	0.586283	2.26275
6	109291025	112665565	0.697166	0.675426	0.412247	0.572181	2.18235
6	109640128	112922984	0.637774	0.616941	0.371269	0.500574	1.81981
6	110032609	113286439	0.634287	0.616095	0.370763	0.496911	1.81456
6	112126330	115558196	0.635458	0.611628	0.379962	0.535061	1.78687
6	112454199	116076597	0.651289	0.628965	0.385811	0.555815	1.89434
6	112665567	116561751	0.664753	0.644933	0.398308	0.582858	1.99333
6	112923112	116915702	0.692369	0.675658	0.423469	0.619472	2.18379
6	113286502	117730148	0.70692	0.674574	0.421724	0.628876	2.17707
6	113959170	118102133	0.716395	0.681916	0.424053	0.63492	2.22258
6	114302365	118491717	0.72176	0.689524	0.429299	0.649213	2.26975
6	114871755	118705337	0.708972	0.682616	0.419805	0.620265	2.22692
6	115127838	119047680	0.691039	0.667399	0.414749	0.596158	2.13259
6	115339679	119276673	0.66866	0.651015	0.405295	0.568412	2.03103
6	115558350	119580950	0.674929	0.657709	0.405287	0.571679	2.07253
6	116076858	119856922	0.685952	0.661394	0.413146	0.580265	2.09537
6	116562151	120146357	0.681371	0.654174	0.407123	0.575469	2.05061
6	116915793	120352724	0.67091	0.636395	0.396317	0.568222	1.9404
6	117730375	120498531	0.649129	0.628547	0.390382	0.549366	1.89175
6	118102409	120883150	0.630681	0.614319	0.384339	0.527391	1.80356
6	119048487	121774509	0.63772	0.614713	0.380515	0.533566	1.806
6	119276757	122842696	0.685742	0.657154	0.406783	0.58299	2.06909
6	119581021	123202097	0.677073	0.642763	0.399474	0.568797	1.97988
6	119857255	123506867	0.652355	0.618798	0.385221	0.537443	1.83132
9	31933957	34592341	0.630082	0.620073	0.336022	0.514242	1.83922
9	32398401	34801427	0.624366	0.623159	0.338633	0.502143	1.85835
9	32769731	34988680	0.629625	0.645007	0.348118	0.500878	1.99379
9	33207383	35177617	0.580922	0.617351	0.327658	0.447887	1.82235
9	109904253	111493488	0.59141	0.618588	0.365134	0.455315	1.83002
9	112564900	114644627	0.664863	0.623845	0.364627	0.553148	1.86261
9	112757459	115033847	0.685687	0.633507	0.374694	0.581255	1.9225
9	112943720	115381777	0.721805	0.660491	0.39814	0.629093	2.08977
9	113088421	115705552	0.741599	0.671952	0.410486	0.659631	2.16082
9	113238236	115843215	0.740235	0.682208	0.415354	0.663637	2.22439
9	113503450	116062139	0.743477	0.686901	0.428159	0.689167	2.25349
9	113654256	116299100	0.720954	0.670548	0.431935	0.648661	2.15211
9	113870209	116512724	0.68757	0.654971	0.424907	0.606137	2.05555
9	114042529	116824626	0.696457	0.681582	0.440776	0.622206	2.22051
9	114175160	117046613	0.695219	0.683234	0.438089	0.611979	2.23075
9	114646926	117206231	0.659953	0.666121	0.422115	0.561878	2.12467
9	115033887	117311877	0.638006	0.657298	0.410238	0.528821	2.06998
9	115381997	117463076	0.601183	0.631596	0.385029	0.480205	1.91065
9	123030904	124466006	0.59434	0.622901	0.370807	0.491799	1.85675
10	40659239	41872502	0.57545	0.624788	0.368445	0.432029	1.86845
10	40819251	42101602	0.579388	0.633311	0.375921	0.439551	1.92129
10	40961693	42294888	0.583271	0.640644	0.375771	0.449463	1.96674
10	41048705	42370828	0.565302	0.637711	0.364485	0.439605	1.94856
11	20221340	21160289	0.535356	0.623484	0.338025	0.412725	1.86037
11	20306551	21286653	0.565135	0.633372	0.356926	0.451371	1.92166
11	20395832	21477593	0.555348	0.617331	0.351326	0.441818	1.82223
11	20490423	21610408	0.55915	0.617264	0.350799	0.443208	1.82181
11	20574332	21690016	0.566386	0.626811	0.356489	0.450632	1.88099
11	20649063	21786837	0.56895	0.624519	0.356422	0.451493	1.86678
11	20737253	21892896	0.549419	0.616495	0.346644	0.429635	1.81704
11	20806460	22032919	0.5576	0.618053	0.356532	0.440063	1.8267
11	31120117	34075609	0.444891	0.626994	0.3134	0.287738	1.88213
11	31297214	34638747	0.450191	0.635032	0.329394	0.298508	1.93195
11	31651675	35252235	0.437027	0.619863	0.323573	0.29333	1.83792
11	32178795	37081033	0.513185	0.65974	0.350343	0.370156	2.08512
11	32452763	37540855	0.529296	0.660905	0.356491	0.388214	2.09234
11	32723129	37948461	0.528382	0.648089	0.351905	0.395834	2.01289
11	33089357	38194586	0.502186	0.624256	0.330518	0.372361	1.86515
11	62099044	63427979	0.632771	0.621442	0.383182	0.526496	1.84771
13	8813868	10247243	0.575665	0.611061	0.362881	0.454315	1.78336
13	26168460	28270931	0.559434	0.616971	0.360139	0.43261	1.81999
13	26377106	28432236	0.583521	0.668076	0.387002	0.445854	2.13679
13	26548368	28571670	0.576487	0.676074	0.39057	0.43523	2.18637
13	26756855	28727245	0.572725	0.677924	0.383075	0.428402	2.19784
13	26975568	29048115	0.598977	0.688814	0.389467	0.459639	2.26534
13	27145070	29362784	0.620144	0.720795	0.394498	0.470493	2.46359
13	27343430	29646178	0.656849	0.735653	0.411744	0.515475	2.5557
13	27504655	30189171	0.686865	0.744293	0.429002	0.551507	2.60925
13	27769137	30967732	0.697291	0.739742	0.426651	0.5583	2.58104
13	28030089	31418142	0.68556	0.701697	0.416209	0.548339	2.34521
13	28271233	32224493	0.688593	0.68989	0.41472	0.556278	2.27201
13	28432423	33195207	0.709282	0.689604	0.420599	0.590646	2.27024
13	28571782	34076642	0.719626	0.676706	0.420656	0.614018	2.19029
13	28728014	34697845	0.740239	0.682346	0.436543	0.646581	2.22525
13	29048233	35027099	0.711204	0.657266	0.417132	0.608116	2.06978
13	29362899	35434903	0.701482	0.639855	0.414597	0.613764	1.96185
13	29647014	35731891	0.686952	0.619227	0.404607	0.59758	1.83398
13	30967853	36236765	0.682362	0.627885	0.412464	0.600337	1.88765
13	31418624	36626644	0.690443	0.650011	0.419645	0.611647	2.02481
13	32224754	36908644	0.684389	0.652192	0.424444	0.601765	2.03833
13	33195359	37290357	0.674276	0.652267	0.425093	0.584915	2.03879
13	34077247	37716786	0.667719	0.662762	0.424486	0.568179	2.10385
13	34700107	38239012	0.659668	0.65466	0.416082	0.554186	2.05363
13	35027163	38700550	0.6774	0.665148	0.430099	0.573152	2.11864
13	35435560	38888411	0.663553	0.661229	0.423419	0.550006	2.09435
13	35732310	39391560	0.642472	0.658674	0.405015	0.52745	2.07851
13	35991784	39852765	0.623892	0.638401	0.387347	0.513011	1.95284
13	36236948	40261491	0.626314	0.626762	0.381561	0.519486	1.88069
13	65601785	70409630	0.606583	0.619995	0.354709	0.494769	1.83874
13	66143925	70711112	0.605871	0.616451	0.362875	0.494857	1.81677
13	66565875	70996882	0.61186	0.612165	0.362495	0.495838	1.7902
13	67215674	71954875	0.608734	0.620249	0.360861	0.498847	1.84031
13	67513593	72484488	0.613251	0.616778	0.359036	0.502488	1.8188
13	67870614	73026299	0.619294	0.612288	0.356445	0.506142	1.79097
13	73904025	77282913	0.617792	0.612201	0.363996	0.511106	1.79043
13	125145769	129131801	0.669852	0.611852	0.374853	0.614412	1.78826
13	125556348	129531887	0.697328	0.633312	0.389526	0.643299	1.92129
13	126309480	129766441	0.680731	0.636516	0.390181	0.61861	1.94115
13	126861678	129963683	0.667703	0.633281	0.383202	0.59785	1.9211
13	127300060	130106233	0.631939	0.612074	0.36214	0.550963	1.78964
13	127610420	130342969	0.658323	0.638226	0.37752	0.580788	1.95175
13	127954490	130632784	0.638076	0.62296	0.368413	0.560604	1.85712
13	128291439	130945565	0.655363	0.642695	0.38367	0.576935	1.97946
13	128598386	131175257	0.647787	0.628058	0.375569	0.561744	1.88872
13	128865526	131521357	0.653755	0.618671	0.383264	0.573983	1.83053
13	129131898	131756700	0.6563	0.614111	0.383477	0.581721	1.80227
13	135536749	138105017	0.624943	0.638974	0.391703	0.494152	1.95639
13	136821074	139558710	0.625763	0.627088	0.388892	0.490625	1.88271
13	137036901	140053748	0.631312	0.632323	0.397684	0.500361	1.91516
13	137293081	140409403	0.625078	0.621437	0.389265	0.484298	1.84768
13	137548498	140666732	0.643181	0.636258	0.398624	0.500088	1.93955
13	137729470	141005800	0.622856	0.620706	0.387449	0.480716	1.84315
13	154554023	158600608	0.69818	0.611532	0.401615	0.555855	1.78628
13	155263073	159968890	0.712402	0.616171	0.398528	0.606485	1.81504
15	58255179	63534012	0.750268	0.656258	0.438808	0.740204	2.06353
15	58618986	64564661	0.785701	0.694563	0.458285	0.776878	2.30098
15	58887364	65106712	0.828866	0.741903	0.486807	0.821374	2.59444
15	59229826	65573232	0.824837	0.750993	0.499662	0.811136	2.65079
15	59963361	65842298	0.823507	0.744593	0.493628	0.804818	2.61111
15	60334867	66394622	0.809077	0.720693	0.479068	0.790431	2.46296
15	60924029	66998267	0.790079	0.686822	0.45846	0.770377	2.253
15	61541599	67494551	0.773998	0.669346	0.446719	0.752559	2.14466
15	62119048	67996727	0.760406	0.652057	0.43604	0.732439	2.03749
15	62701064	68659898	0.759033	0.648735	0.445156	0.729422	2.0169
15	63534088	69311332	0.744771	0.637212	0.436128	0.712613	1.94547
15	64564747	70040649	0.731537	0.625025	0.426812	0.698652	1.86992
15	65106815	70761129	0.737212	0.622982	0.427323	0.702701	1.85726
15	65574170	71641905	0.747905	0.614438	0.42525	0.717921	1.80429
15	65843820	72376171	0.758729	0.621535	0.435495	0.734182	1.84829
15	66395459	72968730	0.77379	0.641844	0.443241	0.748737	1.97418
15	66998463	73701314	0.792004	0.67068	0.462748	0.768184	2.15293
15	67494738	74172452	0.803516	0.68698	0.470776	0.781682	2.25398
15	67997482	74548887	0.803391	0.689443	0.472081	0.788706	2.26924
15	68660130	74936271	0.785943	0.673206	0.461425	0.772766	2.16859
15	69311601	75250198	0.774024	0.662641	0.455303	0.752843	2.1031
15	70041322	75457297	0.754375	0.645238	0.447409	0.71987	1.99522
16	75141792	76248505	0.548458	0.623851	0.360274	0.425784	1.86264
16	75482161	76449269	0.512921	0.610857	0.344032	0.387947	1.78209
18	14511604	15942683	0.608432	0.61016	0.360402	0.511605	1.77777
18	14723391	16167571	0.635563	0.644066	0.379162	0.532157	1.98795
18	14850275	16389568	0.644752	0.654568	0.390809	0.540134	2.05306
18	14945847	16574195	0.663527	0.674238	0.408751	0.570821	2.17499
18	15050255	16760950	0.686782	0.693516	0.426174	0.599619	2.29449
18	15166419	16898979	0.688305	0.696152	0.43	0.606233	2.31083
18	15284553	17158305	0.703973	0.708425	0.438619	0.636672	2.38691
18	15389539	17294170	0.702678	0.713268	0.443479	0.641318	2.41693
18	15548889	17461347	0.71878	0.724315	0.449767	0.654658	2.48541
18	15763488	17734555	0.694033	0.698765	0.433684	0.607888	2.32703
18	15942848	18201008	0.695719	0.694182	0.444554	0.608968	2.29862
18	16167587	18755460	0.692809	0.687123	0.442816	0.604917	2.25486
18	16389596	19303925	0.683281	0.666242	0.436381	0.601297	2.12542
18	16574204	19677576	0.677624	0.644514	0.421395	0.595397	1.99073
18	16761047	19889698	0.651281	0.616307	0.399793	0.574775	1.81588
18	46025217	47308864	0.563873	0.61167	0.337612	0.44708	1.78713
