# Supplementary material for: Genomic Analysis Reveals Human-Mediated Introgression From European Commercial Pigs to Henan Indigenous Pigs
Source: Front Genet. 2021 Jun 18;12:705803. doi: 10.3389/fgene.2021.705803 (PMC8249855; doi:10.3389/fgene.2021.705803)
Supplement: Supplementary Table 3 — Genes located in the common regions of introgression from Duroc to Henan indigenous pigs. [file Table_3.XLSX]

## Sheet: Table S3
Table S3 Genes located in the common regions of introgression from Duroc to Henan indigenous pigs.
Chr.	Gene start (bp)	Gene end (bp)	Strand	Gene stable ID	Gene name	Gene description
1	262976285	262977227	1	ENSSSCG00000046183
1	263046286	263047224	-1	ENSSSCG00000051496		olfactory receptor 1J4-like [Source:NCBI gene (formerly Entrezgene);Acc:100520823]
1	263085287	263086228	-1	ENSSSCG00000035556		olfactory receptor 1J4-like [Source:NCBI gene (formerly Entrezgene);Acc:100521356]
1	263138396	263139037	1	ENSSSCG00000032805
1	263158696	263159770	1	ENSSSCG00000048491
1	263165348	263165920	-1	ENSSSCG00000031416
1	263221927	263222868	-1	ENSSSCG00000036003		olfactory receptor 1J4-like [Source:NCBI gene (formerly Entrezgene);Acc:110257108]
1	263235359	263236210	1	ENSSSCG00000037454
1	263254951	263255886	-1	ENSSSCG00000035439
1	263353837	263354778	-1	ENSSSCG00000036749
1	263374410	263381643	-1	ENSSSCG00000045558
1	263439805	263440419	-1	ENSSSCG00000034582		olfactory receptor 1J4-like [Source:NCBI gene (formerly Entrezgene);Acc:110257111]
1	263618729	263622941	-1	ENSSSCG00000050620
1	263681147	263682085	-1	ENSSSCG00000044533		olfactory receptor 1J4 [Source:NCBI gene (formerly Entrezgene);Acc:396787]
1	263726194	263727156	1	ENSSSCG00000005578	OR5C1	olfactory receptor family 5 subfamily C member 1 [Source:HGNC Symbol;Acc:HGNC:8331]
1	263733927	263734880	1	ENSSSCG00000039297	OR1K1	olfactory receptor 1K1 [Source:NCBI gene (formerly Entrezgene);Acc:100737820]
1	263747700	263759543	-1	ENSSSCG00000038554	PDCL	phosducin like [Source:VGNC Symbol;Acc:VGNC:91245]
1	263772168	263822104	-1	ENSSSCG00000005575	RC3H2	ring finger and CCCH-type domains 2 [Source:VGNC Symbol;Acc:VGNC:92169]
1	263796933	263797043	-1	ENSSSCG00000018665
1	263823857	263846856	-1	ENSSSCG00000005576	ZBTB6	zinc finger and BTB domain containing 6 [Source:VGNC Symbol;Acc:VGNC:95080]
1	263831224	263846907	-1	ENSSSCG00000032575	ZBTB26	zinc finger and BTB domain containing 26 [Source:VGNC Symbol;Acc:VGNC:95066]
1	263847015	264030574	1	ENSSSCG00000020743	RABGAP1	RAB GTPase activating protein 1 [Source:NCBI gene (formerly Entrezgene);Acc:100155286]
1	264035033	264041661	-1	ENSSSCG00000047129
1	264045657	264195884	-1	ENSSSCG00000005582	STRBP	spermatid perinuclear RNA binding protein [Source:VGNC Symbol;Acc:VGNC:93575]
1	264241094	264275697	-1	ENSSSCG00000048111
1	264276572	264301725	1	ENSSSCG00000005584	CRB2	crumbs cell polarity complex component 2 [Source:VGNC Symbol;Acc:VGNC:86977]
1	264300343	264824193	-1	ENSSSCG00000005585	DENND1A	DENN domain containing 1A [Source:VGNC Symbol;Acc:VGNC:87245]
1	264900591	264920913	1	ENSSSCG00000005586	LHX2	LIM homeobox 2 [Source:VGNC Symbol;Acc:VGNC:89712]
1	265077588	265176903	1	ENSSSCG00000005587	NEK6	NIMA related kinase 6 [Source:VGNC Symbol;Acc:VGNC:90678]
1	265172247	265235400	-1	ENSSSCG00000005590	PSMB7	proteasome 20S subunit beta 7 [Source:VGNC Symbol;Acc:VGNC:91909]
1	265257651	265260780	-1	ENSSSCG00000046412
1	265259618	265261650	1	ENSSSCG00000048473
1	265261797	265275248	1	ENSSSCG00000005591	ADGRD2	adhesion G protein-coupled receptor D2 [Source:VGNC Symbol;Acc:VGNC:85123]
1	265284493	265311417	-1	ENSSSCG00000005588	NR5A1	nuclear receptor subfamily 5 group A member 1 [Source:VGNC Symbol;Acc:VGNC:90886]
1	265322015	265570887	-1	ENSSSCG00000005589	NR6A1	nuclear receptor subfamily 6 group A member 1 [Source:VGNC Symbol;Acc:VGNC:90887]
1	265497249	265497328	1	ENSSSCG00000018834	ssc-mir-181a-2	ssc-mir-181a-2 [Source:miRBase;Acc:MI0013106]
1	265499108	265499196	1	ENSSSCG00000019719	ssc-mir-181b-2	ssc-mir-181b-2 [Source:miRBase;Acc:MI0002420]
1	265577114	265604502	1	ENSSSCG00000005593	OLFML2A	olfactomedin like 2A [Source:VGNC Symbol;Acc:VGNC:98170]
1	265612760	265612867	1	ENSSSCG00000018128	U6	U6 spliceosomal RNA [Source:RFAM;Acc:RF00026]
1	265633677	265637267	1	ENSSSCG00000005594	WDR38	WD repeat domain 38 [Source:VGNC Symbol;Acc:VGNC:94918]
1	265636637	265645348	-1	ENSSSCG00000034227	RPL35	ribosomal protein L35 [Source:NCBI gene (formerly Entrezgene);Acc:397598]
1	265642375	265654015	1	ENSSSCG00000005596	ARPC5L	actin related protein 2/3 complex subunit 5 like [Source:VGNC Symbol;Acc:VGNC:85540]
1	265652128	265705895	-1	ENSSSCG00000005597	GOLGA1	golgin A1 [Source:VGNC Symbol;Acc:VGNC:88549]
1	265710770	265867067	-1	ENSSSCG00000005598	SCAI	suppressor of cancer cell invasion [Source:NCBI gene (formerly Entrezgene);Acc:100515704]
1	265870477	265898124	-1	ENSSSCG00000005600	PPP6C	protein phosphatase 6 catalytic subunit [Source:VGNC Symbol;Acc:VGNC:98219]
1	265905210	265929061	1	ENSSSCG00000005599	RABEPK	Rab9 effector protein with kelch motifs [Source:VGNC Symbol;Acc:VGNC:92045]
1	265930045	265934904	-1	ENSSSCG00000005601	HSPA5	heat shock protein family A (Hsp70) member 5 [Source:NCBI gene (formerly Entrezgene);Acc:407060]
1	265933340	265933475	-1	ENSSSCG00000019358
1	265947326	266028558	1	ENSSSCG00000005602	GAPVD1	GTPase activating protein and VPS9 domains 1 [Source:VGNC Symbol;Acc:VGNC:88347]
1	266083684	266083797	1	ENSSSCG00000029098	U5	U5 spliceosomal RNA [Source:RFAM;Acc:RF00020]
1	266096193	266346210	-1	ENSSSCG00000029169	MAPKAP1	MAPK associated protein 1 [Source:VGNC Symbol;Acc:VGNC:90010]
1	266334979	266337484	1	ENSSSCG00000047153
1	266381882	266382274	-1	ENSSSCG00000031440
1	266382640	266610646	1	ENSSSCG00000005604	PBX3	PBX homeobox 3 [Source:VGNC Symbol;Acc:VGNC:91205]
1	266689829	266695888	-1	ENSSSCG00000048498
1	266706322	266719505	-1	ENSSSCG00000047327
1	266933542	267105788	1	ENSSSCG00000036926	MVB12B	multivesicular body subunit 12B [Source:VGNC Symbol;Acc:VGNC:90488]
1	266995347	266995453	1	ENSSSCG00000040052	U6	U6 spliceosomal RNA [Source:RFAM;Acc:RF00026]
1	267151718	267151851	1	ENSSSCG00000038881
1	267207561	267291145	1	ENSSSCG00000035968	LMX1B	LIM homeobox transcription factor 1 beta [Source:VGNC Symbol;Acc:VGNC:89771]
1	267391621	267413600	1	ENSSSCG00000032752	ZBTB43	zinc finger and BTB domain containing 43 [Source:VGNC Symbol;Acc:VGNC:95075]
1	267436990	267465619	1	ENSSSCG00000031426	ZBTB34	zinc finger and BTB domain containing 34 [Source:VGNC Symbol;Acc:VGNC:95070]
1	267480750	267770442	1	ENSSSCG00000005607	RALGPS1	Ral GEF with PH domain and SH3 binding motif 1 [Source:VGNC Symbol;Acc:VGNC:92072]
1	267639636	267672923	-1	ENSSSCG00000005608	ANGPTL2	angiopoietin like 2 [Source:VGNC Symbol;Acc:VGNC:85304]
9	122931808	123317141	1	ENSSSCG00000015543	CACNA1E	calcium voltage-gated channel subunit alpha1 E [Source:VGNC Symbol;Acc:VGNC:86118]
9	123345691	123457331	-1	ENSSSCG00000048058
9	123384191	123389036	-1	ENSSSCG00000049423
9	123406396	123415352	1	ENSSSCG00000045580
9	123413682	123419995	-1	ENSSSCG00000047187
9	123421746	123424872	-1	ENSSSCG00000049468
9	123462839	123479138	1	ENSSSCG00000042861
9	123507751	123509512	-1	ENSSSCG00000015544	ZNF648	zinc finger protein 648 [Source:HGNC Symbol;Acc:HGNC:18190]
9	123523102	123526654	1	ENSSSCG00000041582
9	123540664	123561391	1	ENSSSCG00000044034
9	123553488	123556081	-1	ENSSSCG00000049397
9	123573761	123651542	-1	ENSSSCG00000050502
9	123602691	123611785	1	ENSSSCG00000038516
15	61440656	62047336	1	ENSSSCG00000022671	GALNT13	polypeptide N-acetylgalactosaminyltransferase 13 [Source:VGNC Symbol;Acc:VGNC:95992]
15	61891490	61894984	-1	ENSSSCG00000042602
15	61914333	61914443	1	ENSSSCG00000041099	U6	U6 spliceosomal RNA [Source:RFAM;Acc:RF00026]
15	62172970	62176006	1	ENSSSCG00000046101
15	62264004	62416294	1	ENSSSCG00000036078	KCNJ3	potassium inwardly rectifying channel subfamily J member 3 [Source:NCBI gene (formerly Entrezgene);Acc:396586]
15	62749399	62908220	1	ENSSSCG00000048898
15	63003512	63003614	1	ENSSSCG00000034643	U6	U6 spliceosomal RNA [Source:RFAM;Acc:RF00026]
15	63130320	63368832	-1	ENSSSCG00000043788
15	63203542	63205431	-1	ENSSSCG00000042870
15	63476918	63478716	-1	ENSSSCG00000044477
15	63487698	63505244	-1	ENSSSCG00000015871	NR4A2	nuclear receptor subfamily 4 group A member 2 [Source:VGNC Symbol;Acc:VGNC:96451]
15	63592698	63728634	1	ENSSSCG00000015872	GPD2	glycerol-3-phosphate dehydrogenase 2 [Source:VGNC Symbol;Acc:VGNC:96330]
15	63680291	63680397	-1	ENSSSCG00000035191	U6	U6 spliceosomal RNA [Source:RFAM;Acc:RF00026]
15	64147332	64155988	1	ENSSSCG00000051479
15	64241738	64282664	1	ENSSSCG00000026146	GALNT5	polypeptide N-acetylgalactosaminyltransferase 5 [Source:VGNC Symbol;Acc:VGNC:96314]
15	64286052	64293155	-1	ENSSSCG00000034503	ERMN	ermin [Source:VGNC Symbol;Acc:VGNC:96207]
15	64353472	64382152	-1	ENSSSCG00000029753	CYTIP	cytohesin 1 interacting protein [Source:VGNC Symbol;Acc:VGNC:96507]
15	64455989	64529107	-1	ENSSSCG00000015873	ACVR1C	activin A receptor type 1C [Source:VGNC Symbol;Acc:VGNC:95873]
15	64630710	64637033	1	ENSSSCG00000047320
15	64748761	64892153	-1	ENSSSCG00000015874	ACVR1	activin A receptor type 1 [Source:VGNC Symbol;Acc:VGNC:95830]
15	64923594	64928106	-1	ENSSSCG00000043178
15	64934371	64943139	-1	ENSSSCG00000044287
15	64955472	64956059	1	ENSSSCG00000032755
15	64971653	64971759	-1	ENSSSCG00000036729	U6	U6 spliceosomal RNA [Source:RFAM;Acc:RF00026]
15	65062034	65431023	-1	ENSSSCG00000015876	CCDC148	coiled-coil domain containing 148 [Source:VGNC Symbol;Acc:VGNC:96066]
15	65088284	65131789	1	ENSSSCG00000021938	UPP2	uridine phosphorylase 2 [Source:VGNC Symbol;Acc:VGNC:95986]
15	65430309	65680889	1	ENSSSCG00000015878	PKP4	plakophilin 4 [Source:VGNC Symbol;Acc:VGNC:96488]
15	65792089	65832941	-1	ENSSSCG00000038605
15	65806070	65820450	1	ENSSSCG00000015879	DAPL1	death associated protein like 1 [Source:NCBI gene (formerly Entrezgene);Acc:100157537]
15	65854611	65859863	-1	ENSSSCG00000046097
15	65888659	65888852	-1	ENSSSCG00000020538	U2	U2 spliceosomal RNA [Source:RFAM;Acc:RF00004]
15	65920219	66203512	1	ENSSSCG00000015880	TANC1	tetratricopeptide repeat, ankyrin repeat and coiled-coil containing 1 [Source:VGNC Symbol;Acc:VGNC:99730]
15	66166450	66239193	-1	ENSSSCG00000035702	WDSUB1	WD repeat, sterile alpha motif and U-box domain containing 1 [Source:VGNC Symbol;Acc:VGNC:96136]
15	66250437	66253544	-1	ENSSSCG00000050752
15	66254948	66571077	-1	ENSSSCG00000015882	BAZ2B	bromodomain adjacent to zinc finger domain 2B [Source:NCBI gene (formerly Entrezgene);Acc:100523825]
15	66454179	66457055	1	ENSSSCG00000045342
15	66603545	66605574	-1	ENSSSCG00000048626
15	66636295	66639405	-1	ENSSSCG00000042024
15	66649049	66700433	1	ENSSSCG00000015883	MARCHF7	membrane associated ring-CH-type finger 7 [Source:VGNC Symbol;Acc:VGNC:95849]
15	66696744	66732626	-1	ENSSSCG00000036050	CD302	CD302 molecule [Source:NCBI gene (formerly Entrezgene);Acc:100126280]
15	66740078	66847578	-1	ENSSSCG00000021956	LY75	lymphocyte antigen 75 [Source:NCBI gene (formerly Entrezgene);Acc:595126]
15	66864232	66872503	1	ENSSSCG00000042862
15	66898508	67001163	-1	ENSSSCG00000015885	PLA2R1	phospholipase A2 receptor 1 [Source:VGNC Symbol;Acc:VGNC:96489]
15	67041519	67175234	-1	ENSSSCG00000015886	ITGB6	integrin subunit beta 6 [Source:VGNC Symbol;Acc:VGNC:98054]
15	67194043	67409413	-1	ENSSSCG00000015888	RBMS1	RNA binding motif single stranded interacting protein 1 [Source:VGNC Symbol;Acc:VGNC:96534]
15	67399480	67406045	-1	ENSSSCG00000044973
15	67724199	67738672	-1	ENSSSCG00000042770
15	67952210	68048963	1	ENSSSCG00000015889
15	67959645	67964551	-1	ENSSSCG00000046382
15	67984119	67987668	-1	ENSSSCG00000049304
15	68016970	68020768	-1	ENSSSCG00000046554
15	68057732	68107501	-1	ENSSSCG00000034567
15	68104611	68107250	1	ENSSSCG00000047230
15	68107546	68208884	1	ENSSSCG00000015892	PSMD14	proteasome 26S subunit, non-ATPase 14 [Source:VGNC Symbol;Acc:VGNC:95823]
15	68213562	68222991	1	ENSSSCG00000015891	TBR1	T-box brain transcription factor 1 [Source:VGNC Symbol;Acc:VGNC:95533]
15	68224395	68656318	1	ENSSSCG00000015893	SLC4A10	solute carrier family 4 member 10 [Source:VGNC Symbol;Acc:VGNC:95592]
15	68325371	68325893	-1	ENSSSCG00000032982
15	68370814	68375817	-1	ENSSSCG00000044131
15	68660849	68743818	-1	ENSSSCG00000015894	DPP4	dipeptidyl peptidase 4 [Source:VGNC Symbol;Acc:VGNC:96236]
15	68800561	68810244	-1	ENSSSCG00000015895	GCG	glucagon [Source:VGNC Symbol;Acc:VGNC:96317]
15	68830730	68902379	-1	ENSSSCG00000015896	FAP	fibroblast activation protein alpha [Source:VGNC Symbol;Acc:VGNC:99714]
15	68928244	68985074	-1	ENSSSCG00000015897	IFIH1	interferon induced with helicase C domain 1 [Source:VGNC Symbol;Acc:VGNC:98042]
15	68985236	69053798	1	ENSSSCG00000027472	GCA	grancalcin [Source:VGNC Symbol;Acc:VGNC:95726]
15	69030988	69031205	1	ENSSSCG00000026033	U3	Small nucleolar RNA U3 [Source:RFAM;Acc:RF00012]
15	69059270	69554981	-1	ENSSSCG00000015898	KCNH7	potassium voltage-gated channel subfamily H member 7 [Source:VGNC Symbol;Acc:VGNC:95897]
15	69365997	69368570	1	ENSSSCG00000044821
15	69366006	69368570	-1	ENSSSCG00000047423
15	69648687	69648791	-1	ENSSSCG00000037810	U6	U6 spliceosomal RNA [Source:RFAM;Acc:RF00026]
15	70057816	70059701	-1	ENSSSCG00000045707
15	70262091	70394096	-1	ENSSSCG00000034262	FIGN	fidgetin, microtubule severing factor [Source:VGNC Symbol;Acc:VGNC:95580]
15	70667632	70705921	1	ENSSSCG00000050090
15	71119926	71247393	-1	ENSSSCG00000015901	GRB14	growth factor receptor bound protein 14 [Source:VGNC Symbol;Acc:VGNC:96336]
15	71271270	71273309	-1	ENSSSCG00000047730
15	71274561	71279703	1	ENSSSCG00000050206
15	71343750	71498401	-1	ENSSSCG00000025598	COBLL1	cordon-bleu WH2 repeat protein like 1 [Source:VGNC Symbol;Acc:VGNC:96013]
15	71559967	71705493	-1	ENSSSCG00000015903	SLC38A11	solute carrier family 38 member 11 [Source:VGNC Symbol;Acc:VGNC:96143]
15	71705722	71724814	1	ENSSSCG00000044909
15	71717334	71824160	-1	ENSSSCG00000015911	SCN3A	sodium voltage-gated channel alpha subunit 3 [Source:VGNC Symbol;Acc:VGNC:95479]
15	71833027	71834389	-1	ENSSSCG00000033662
15	71864739	71999212	1	ENSSSCG00000015905	SCN2A	sodium channel protein type 2 subunit alpha [Source:NCBI gene (formerly Entrezgene);Acc:100515171]
15	72040851	72236464	1	ENSSSCG00000015906	CSRNP3	cysteine and serine rich nuclear protein 3 [Source:VGNC Symbol;Acc:VGNC:96249]
15	72293614	72342435	-1	ENSSSCG00000015907	GALNT3	polypeptide N-acetylgalactosaminyltransferase 3 [Source:VGNC Symbol;Acc:VGNC:96313]
15	72430725	72512491	-1	ENSSSCG00000015908	TTC21B	tetratricopeptide repeat domain 21B [Source:VGNC Symbol;Acc:VGNC:96098]
15	72502050	72502183	1	ENSSSCG00000031253	SNORA70	Small nucleolar RNA SNORA70 [Source:RFAM;Acc:RF00156]
15	72529875	72678067	-1	ENSSSCG00000024204	SCN1A	sodium voltage-gated channel alpha subunit 1 [Source:VGNC Symbol;Acc:VGNC:95478]
15	72748692	72912407	-1	ENSSSCG00000015913	SCN9A	sodium voltage-gated channel alpha subunit 9 [Source:VGNC Symbol;Acc:VGNC:95481]
15	72762208	72762307	1	ENSSSCG00000020453	U6	U6 spliceosomal RNA [Source:RFAM;Acc:RF00026]
15	72945286	73026656	-1	ENSSSCG00000015914	SCN7A	sodium voltage-gated channel alpha subunit 7 [Source:VGNC Symbol;Acc:VGNC:95480]
15	73433932	73741041	1	ENSSSCG00000015917	XIRP2	xin actin binding repeat containing 2 [Source:NCBI gene (formerly Entrezgene);Acc:397689]
15	73772251	73973610	1	ENSSSCG00000043455
15	73889813	73894913	1	ENSSSCG00000048454
15	74057540	74064320	1	ENSSSCG00000048891
15	74079885	74083809	-1	ENSSSCG00000042708
15	74081943	74086789	1	ENSSSCG00000049553
15	74087164	74093949	1	ENSSSCG00000042119
