# Supplementary material for: Genomic Analysis Reveals Human-Mediated Introgression From European Commercial Pigs to Henan Indigenous Pigs
Source: Front Genet. 2021 Jun 18;12:705803. doi: 10.3389/fgene.2021.705803 (PMC8249855; doi:10.3389/fgene.2021.705803)
Supplement: Supplementary Table 4 — Common significantly selective regions of Henan indigenous pigs. [file Table_4.XLSX]

## Sheet: Table S4
Table S4 Common significantly selective regions of Henan indigenous pigs.
Chr	Start	End	ZXPCLR(HNvsWild)	ZXPCLR(QSvsWild)	ZXPCLR(NYvsWild)
1	64600001	64700000	4.24018	3.14359	1.77928
1	64750001	64850000	4.9685	2.12362	4.4174
1	65400001	65500000	8.5991	6.19542	2.97793
1	71550001	71650000	2.80857	2.10108	2.55979
1	75100001	75200000	4.36736	4.12603	3.99944
1	77100001	77200000	5.99631	5.20581	2.71984
1	79000001	79100000	2.89227	4.47328	3.3983
1	85850001	85950000	3.73073	3.06654	4.27757
1	93150001	93250000	9.37717	7.8666	4.17612
1	93350001	93450000	13.2527	10.9676	5.82688
1	108400001	108500000	4.55862	3.63815	2.426
1	113750001	113850000	3.0127	2.0578	3.50539
1	115150001	115250000	3.09185	2.92965	1.82011
1	115550001	115650000	4.39678	4.17865	5.03869
1	116350001	116450000	2.34787	1.87785	3.8927
1	118550001	118650000	9.75255	11.1336	6.19091
1	133000001	133100000	6.86035	5.90206	2.96798
1	133100001	133200000	6.1671	5.94436	3.26718
1	136600001	136700000	4.31637	4.77513	3.22661
1	153050001	153150000	4.72126	3.8993	1.9969
1	153150001	153250000	8.42204	7.08634	5.56345
1	165950001	166050000	6.5827	6.10345	2.06991
1	172800001	172900000	3.34176	3.58911	3.5736
1	174700001	174800000	4.05275	5.738	4.3418
1	177250001	177350000	7.82286	3.86438	3.00012
1	177400001	177500000	5.45299	2.77866	4.52459
1	183550001	183650000	4.36656	3.09192	1.97128
1	184550001	184650000	9.03414	4.52015	4.96511
1	186750001	186850000	3.59393	6.84676	6.8763
1	192900001	193000000	6.41955	2.23942	3.48596
1	199650001	199750000	5.79602	4.97999	2.52629
1	200300001	200400000	5.33137	12.0374	4.97029
1	202400001	202500000	10.6565	10.2677	5.22847
1	203450001	203550000	5.67168	2.49233	3.16112
1	204400001	204500000	11.2953	6.25112	2.83046
1	207050001	207150000	7.64951	3.7951	3.44258
1	213450001	213550000	3.75227	5.19292	2.77067
1	215400001	215500000	3.49372	4.0993	2.03611
1	226500001	226600000	7.91215	7.13606	3.1946
1	226650001	226750000	4.8366	4.96155	3.26715
1	226800001	226900000	2.36991	2.02292	2.40198
1	228050001	228150000	2.14002	7.86122	4.97388
1	231600001	231700000	7.21318	6.95899	2.87111
1	237150001	237250000	2.07614	2.62523	3.83702
1	240900001	241000000	2.11658	1.83167	1.82813
1	241550001	241650000	3.65332	4.384	2.51267
1	264350001	264450000	3.35293	6.02024	2.22345
1	264400001	264500000	9.67833	9.12029	3.29978
1	265300001	265400000	6.12636	8.06018	2.44468
1	265400001	265500000	2.42204	7.999	1.77514
1	265450001	265550000	4.60229	7.34707	3.23576
1	265500001	265600000	5.44666	5.67862	1.77751
1	266150001	266250000	1.87665	5.31943	1.77114
2	44550001	44650000	1.81522	1.90007	2.19884
2	44600001	44700000	3.4903	3.4824	4.24059
2	45650001	45750000	3.72491	2.63516	2.87962
2	49800001	49900000	3.31128	4.69042	4.86364
2	49850001	49950000	2.72374	3.86937	2.52322
2	51200001	51300000	6.44863	2.54892	5.7509
2	52200001	52300000	4.33472	3.54986	7.03926
2	66650001	66750000	16.3844	11.9215	14.7244
2	69050001	69150000	4.64164	3.17785	4.3715
2	71300001	71400000	3.80227	2.57703	2.42086
2	73300001	73400000	4.21756	4.09503	3.68785
2	77150001	77250000	3.19699	1.81419	4.21706
2	77600001	77700000	6.1341	8.18927	9.16448
2	77750001	77850000	5.59266	10.178	5.40286
2	78000001	78100000	7.34544	5.13856	5.13492
2	81300001	81400000	10.3011	2.21135	3.69601
2	81450001	81550000	6.72049	4.46948	5.71207
2	91450001	91550000	9.27303	9.40145	8.54693
2	98200001	98300000	3.09589	2.61245	2.51363
2	111550001	111650000	2.73928	3.03632	3.47907
3	30100001	30200000	4.38002	4.24114	5.12414
3	38150001	38250000	4.00889	11.361	6.61044
3	38250001	38350000	5.67795	4.6186	4.91234
3	38300001	38400000	5.0561	5.81077	5.83228
3	38350001	38450000	6.31226	2.8094	3.60119
3	38550001	38650000	6.68439	2.90535	3.69754
3	38750001	38850000	11.6909	10.646	8.75787
3	38950001	39050000	9.32048	8.6389	9.50287
3	39950001	40050000	4.18044	2.25999	3.91062
3	40150001	40250000	9.3412	10.7563	10.8789
3	40250001	40350000	9.11525	2.24482	6.07774
3	40550001	40650000	10.7636	6.62506	8.6983
3	40600001	40700000	9.09443	7.13536	6.48024
3	42600001	42700000	3.59051	3.95484	5.54267
3	43250001	43350000	10.242	7.48832	10.4708
3	43750001	43850000	6.04713	3.0432	4.36467
3	47850001	47950000	2.25749	1.78711	2.15842
3	48750001	48850000	1.98761	3.00766	4.65015
3	56400001	56500000	7.80288	10.3262	8.30052
3	87050001	87150000	2.50736	3.01132	3.00827
4	44650001	44750000	16.1783	10.2162	10.1174
4	44800001	44900000	5.06273	4.04811	4.29432
4	45000001	45100000	11.4386	5.969	7.74954
4	46550001	46650000	7.25663	5.43073	5.94625
4	47150001	47250000	2.07937	1.98972	4.27718
4	47300001	47400000	2.48297	2.03774	1.71946
4	47400001	47500000	3.72226	2.11118	2.286
4	47550001	47650000	5.67942	4.43015	4.54403
4	47600001	47700000	2.55363	2.54162	2.48711
4	47800001	47900000	6.03907	4.03544	2.74927
4	48150001	48250000	2.76096	3.84022	2.235
4	48900001	49000000	7.72597	5.43106	4.68632
4	55700001	55800000	2.37675	6.16574	3.18218
4	67450001	67550000	6.11474	4.88909	1.84172
5	350001	450000	#N/A	#N/A	#N/A
5	400001	500000	#N/A	#N/A	#N/A
5	13400001	13500000	3.49559	7.34581	5.11635
5	16000001	16100000	2.71628	3.90119	4.74604
5	17750001	17850000	3.54099	5.41184	6.29502
5	21250001	21350000	2.97727	4.59726	5.58671
5	21500001	21600000	6.14352	5.90814	7.77467
5	29050001	29150000	2.96595	3.32894	3.48124
5	30500001	30600000	4.34039	1.83018	11.2434
5	39650001	39750000	3.89506	3.70951	4.40032
5	43600001	43700000	3.54898	2.24986	5.91239
5	49050001	49150000	2.76037	3.94539	3.93181
5	49850001	49950000	5.58272	2.68253	14.3242
5	50750001	50850000	1.79281	8.58096	5.76602
5	51250001	51350000	3.40724	2.63181	1.74043
5	51400001	51500000	7.48648	5.99081	11.1397
5	51450001	51550000	2.50227	1.88672	3.92567
5	52200001	52300000	1.74946	5.38459	2.84109
5	52250001	52350000	5.98351	7.20957	10.761
5	52300001	52400000	5.59979	5.54814	6.79455
5	52350001	52450000	4.38979	7.16592	9.02579
5	52400001	52500000	4.04215	13.5477	6.53413
5	54050001	54150000	3.56534	4.3973	6.49485
5	56750001	56850000	3.4062	3.84991	2.06746
5	58150001	58250000	4.91305	9.08026	2.26765
5	73500001	73600000	2.84732	3.1617	4.62693
5	101400001	101500000	2.52724	2.44678	1.89676
6	47950001	48050000	1.96382	2.14339	3.28459
6	48000001	48100000	2.82329	6.07139	9.12301
6	49300001	49400000	3.25595	2.00529	3.49121
6	52450001	52550000	9.15821	5.82714	2.99257
6	53850001	53950000	8.69962	3.54184	6.0973
6	53900001	54000000	8.2119	3.86705	6.30512
6	53950001	54050000	9.25533	2.32933	5.83952
6	54400001	54500000	8.57331	7.06401	10.7912
6	57200001	57300000	2.07748	2.16366	3.02028
6	63600001	63700000	1.75305	1.95945	2.02812
6	63700001	63800000	4.54298	2.98023	4.55036
6	75050001	75150000	2.29867	4.21084	3.52374
6	87900001	88000000	4.9894	3.78315	5.27773
6	88750001	88850000	4.811	5.09109	1.73659
6	97100001	97200000	10.9342	5.3773	8.84594
6	103600001	103700000	4.87615	10.0878	2.05913
6	105700001	105800000	2.00677	5.05021	4.4718
6	106100001	106200000	2.39404	6.22856	3.2942
6	107450001	107550000	5.21278	6.21212	9.10758
6	107600001	107700000	2.40382	3.0661	3.82763
6	115900001	116000000	2.68819	2.4031	3.47848
6	122200001	122300000	4.22701	2.4492	4.51914
6	127050001	127150000	6.55941	6.36832	9.59686
6	127550001	127650000	6.33559	5.45351	3.91018
6	170350001	170450000	2.18608	3.11818	4.63716
7	56950001	57050000	2.46376	2.339	3.40242
7	58750001	58850000	4.05876	3.64163	7.65257
7	58950001	59050000	2.54527	4.30177	2.06427
7	62400001	62500000	4.32546	2.28363	12.0206
7	63650001	63750000	2.09845	2.59918	3.10621
7	69500001	69600000	3.90983	4.46992	8.81542
7	70000001	70100000	2.57989	1.8042	3.19473
7	71650001	71750000	2.27073	4.50379	7.05155
7	74950001	75050000	3.34692	5.91328	3.43198
7	85450001	85550000	3.1198	3.24868	5.83104
7	91050001	91150000	4.51942	2.65154	4.04376
7	97250001	97350000	10.4094	10.7179	2.41167
7	97350001	97450000	7.88261	6.0965	8.37045
7	97400001	97500000	6.33164	5.1977	7.01777
7	98300001	98400000	2.06431	4.02074	3.87165
8	40450001	40550000	1.86213	2.71903	3.01823
8	44700001	44800000	2.56172	2.92206	4.13494
8	46550001	46650000	3.66885	6.30837	2.12883
8	49350001	49450000	3.75827	3.42434	3.76267
8	49800001	49900000	8.5311	7.5164	9.09981
8	49850001	49950000	6.91214	5.7264	7.51537
8	51300001	51400000	3.4573	3.68823	2.68893
8	51350001	51450000	4.70144	5.28873	4.74817
8	51800001	51900000	9.27255	6.34324	8.90664
8	51900001	52000000	3.23934	2.28787	2.94369
8	52250001	52350000	9.95582	5.6713	8.49096
8	52300001	52400000	7.3894	4.25298	6.89039
8	52450001	52550000	3.19256	1.87009	3.84163
8	53550001	53650000	4.89592	4.23758	2.32408
8	56700001	56800000	2.19414	3.08738	3.4683
8	57950001	58050000	2.55737	3.39685	3.37106
8	58000001	58100000	7.84861	7.20074	9.24594
8	58050001	58150000	4.47328	4.7198	5.08769
8	61100001	61200000	2.70389	3.2635	7.91483
8	61150001	61250000	2.47933	3.62356	3.86064
8	61400001	61500000	3.35079	6.39461	8.67188
8	61600001	61700000	2.22696	3.66129	6.7886
8	65200001	65300000	2.84268	5.19035	6.4525
8	65750001	65850000	7.64792	5.47993	4.16321
8	66050001	66150000	6.95746	5.90167	11.8449
8	89500001	89600000	4.85104	2.34527	7.35068
8	89850001	89950000	7.78155	2.98839	2.98001
8	95650001	95750000	6.55984	7.21468	3.31395
8	98300001	98400000	1.77585	2.3337	3.93251
8	98750001	98850000	4.13304	7.50409	2.90935
8	101150001	101250000	3.29848	3.06637	4.48619
9	31150001	31250000	4.8947	2.74816	2.24231
9	70700001	70800000	3.78376	3.20803	2.3045
9	77100001	77200000	5.33992	2.22092	8.57481
9	80600001	80700000	5.88914	4.56819	3.94575
9	88800001	88900000	3.20394	4.95733	3.31079
9	91950001	92050000	3.30446	3.10474	2.59106
9	94750001	94850000	8.9609	2.99227	7.04474
9	94900001	95000000	8.78874	5.27236	2.63846
9	95000001	95100000	7.43671	6.91018	4.50752
9	99550001	99650000	3.21716	2.42356	5.58464
9	99800001	99900000	3.7787	4.05576	1.71428
9	100300001	100400000	3.60003	5.20538	6.4999
9	101600001	101700000	4.47737	6.17638	1.94588
9	116050001	116150000	2.98974	2.78524	2.6746
10	14400001	14500000	4.7919	2.69252	3.56198
10	32900001	33000000	11.0208	8.3285	9.351
10	32950001	33050000	7.29594	3.03441	4.7601
10	53300001	53400000	4.76424	3.03398	4.74575
10	69300001	69400000	18.9007	8.4059	11.264
11	8150001	8250000	#N/A	#N/A	#N/A
11	11200001	11300000	7.17153	3.00367	3.7499
11	15700001	15800000	5.09888	2.60581	3.57699
11	17350001	17450000	3.40796	4.47692	5.22709
11	17450001	17550000	4.76957	2.61829	5.4292
11	31400001	31500000	1.97195	2.45747	2.88856
11	31500001	31600000	2.93167	9.85204	10.0736
11	32850001	32950000	7.67669	6.7911	3.14283
11	36600001	36700000	6.83017	2.48185	5.17865
11	37150001	37250000	6.97533	10.1793	10.3856
11	37200001	37300000	8.36089	7.73672	9.47266
11	37500001	37600000	2.60724	3.1742	2.50825
11	37550001	37650000	11.6202	11.2209	9.92211
11	40750001	40850000	5.86387	4.69603	1.76773
12	2700001	2800000	#N/A	#N/A	#N/A
12	14500001	14600000	4.22305	7.53209	2.19465
12	16150001	16250000	4.4387	5.62158	6.26696
12	32800001	32900000	8.93692	3.66506	7.69555
12	37800001	37900000	4.35798	6.10996	1.75866
12	55150001	55250000	6.07451	3.10781	3.61189
13	33800001	33900000	3.97015	5.71312	6.68555
13	42650001	42750000	3.992	3.19659	4.16964
13	69150001	69250000	3.44447	7.77209	6.63428
13	69650001	69750000	2.58628	2.11952	2.71326
13	70850001	70950000	4.41775	5.16274	6.95464
13	81850001	81950000	2.15901	4.1701	2.29366
13	82300001	82400000	6.58166	4.64101	5.12711
13	86950001	87050000	4.52236	4.1551	2.34431
13	87100001	87200000	8.59215	8.68813	3.54022
13	87300001	87400000	1.81361	1.75805	2.7395
13	89850001	89950000	4.33188	4.20086	2.16161
13	90600001	90700000	4.77464	5.26254	3.74259
13	92100001	92200000	5.65422	5.92819	3.56467
13	92300001	92400000	1.85984	4.9127	2.89072
13	92550001	92650000	3.79	4.01363	3.29307
13	93300001	93400000	7.91897	5.41297	5.873
13	93350001	93450000	4.39503	4.62678	3.71618
13	94150001	94250000	3.59658	3.6813	3.32803
13	95550001	95650000	5.56476	6.58078	3.10357
13	97650001	97750000	2.91047	3.69755	1.92286
13	97700001	97800000	3.25832	3.81542	2.89004
13	101700001	101800000	5.74245	6.78209	1.83082
13	106500001	106600000	2.63122	1.96287	1.87107
13	111100001	111200000	3.91037	3.15477	5.27575
13	115200001	115300000	2.11937	2.08244	2.61336
13	116950001	117050000	5.16219	1.89816	5.40182
13	118750001	118850000	6.54039	7.54995	2.60822
13	124850001	124950000	5.11625	2.67626	4.87417
13	132800001	132900000	6.32351	5.52762	5.36315
13	133700001	133800000	3.22837	3.78713	6.86096
13	134700001	134800000	4.83338	4.99061	3.27215
13	134750001	134850000	7.30726	7.23531	6.45974
13	139850001	139950000	6.06349	10.4701	5.72788
13	155700001	155800000	5.06724	5.85446	5.29012
13	168850001	168950000	4.10958	6.45245	6.0164
13	170500001	170600000	5.29549	4.22025	5.00782
13	170550001	170650000	3.59481	3.38355	3.08301
13	171450001	171550000	4.70674	4.62238	2.83567
13	172300001	172400000	8.65178	3.14281	7.58368
13	172500001	172600000	5.7374	5.27938	4.55907
13	173100001	173200000	7.18938	8.1367	7.00593
13	173700001	173800000	3.59609	5.28863	3.64498
13	181600001	181700000	4.49173	4.3719	3.18305
14	20050001	20150000	2.52189	4.29911	1.85216
14	28150001	28250000	1.75616	3.42205	2.8022
14	31200001	31300000	11.3824	10.9738	13.9046
14	48000001	48100000	5.44354	4.83123	3.72352
14	48100001	48200000	8.29548	7.90583	9.77603
14	48450001	48550000	4.29103	5.20063	6.25676
14	48600001	48700000	5.11087	10.0798	12.5499
14	48650001	48750000	4.41778	9.52538	7.36575
14	49900001	50000000	8.21413	6.49676	9.37546
14	50150001	50250000	11.4651	8.2109	13.5871
14	50950001	51050000	4.59321	3.57246	5.98575
14	51600001	51700000	3.97309	5.10137	8.50817
14	55050001	55150000	5.52223	3.2856	6.71724
14	56450001	56550000	2.76632	3.13188	3.82651
14	72200001	72300000	8.61522	3.01721	1.76919
14	72950001	73050000	2.05481	1.97968	4.34982
14	94150001	94250000	6.39156	1.87441	4.91564
14	96200001	96300000	1.96801	5.69868	3.42613
14	113800001	113900000	3.36709	2.98995	3.52908
15	47050001	47150000	2.51985	3.62255	3.11421
15	48150001	48250000	3.22954	1.932	4.33869
15	49900001	50000000	11.2634	9.2544	12.9452
15	63100001	63200000	4.62564	7.57798	8.00318
15	63150001	63250000	3.15206	4.9447	5.48401
15	63700001	63800000	2.63799	3.10084	3.44784
15	64600001	64700000	4.80125	6.65464	5.68436
15	72100001	72200000	4.87216	4.08612	4.66757
15	94300001	94400000	3.3779	1.99623	2.94549
15	107700001	107800000	5.29334	3.29945	2.49164
15	139900001	140000000	3.46107	2.01897	1.7552
16	32800001	32900000	4.91739	3.66684	2.41091
16	37700001	37800000	6.10756	5.41784	2.2563
16	37750001	37850000	1.8296	5.97306	6.66292
16	39500001	39600000	4.57187	5.53023	8.68546
16	39650001	39750000	3.78571	5.79609	5.09969
16	39700001	39800000	3.45239	3.4582	3.85269
16	39950001	40050000	5.41901	1.75067	3.52373
16	41150001	41250000	5.97988	7.21548	8.42027
16	41750001	41850000	3.06831	3.24011	6.20127
16	49650001	49750000	2.10499	3.53387	2.19049
16	50250001	50350000	13.3412	12.3605	15.546
16	65500001	65600000	3.27018	3.79141	1.91132
17	15500001	15600000	2.8755	2.0837	6.65817
17	22100001	22200000	2.29106	2.31277	6.3343
17	23500001	23600000	6.53481	2.7552	5.35539
17	37050001	37150000	4.17572	7.16033	7.30996
17	37250001	37350000	4.32942	2.63289	2.13173
17	37800001	37900000	2.62583	1.93531	2.09269
17	51700001	51800000	3.33442	6.37525	1.84248
18	15750001	15850000	2.09167	2.55681	8.92409
18	18050001	18150000	3.5891	3.02647	10.0612
18	18950001	19050000	5.58229	3.73623	4.14504
18	19100001	19200000	1.71036	3.64835	5.72642
18	32100001	32200000	6.81251	6.37608	3.23095
18	35350001	35450000	4.61848	4.08457	1.98879
