# Supplementary material for: Genomic Analysis Reveals Human-Mediated Introgression From European Commercial Pigs to Henan Indigenous Pigs
Source: Front Genet. 2021 Jun 18;12:705803. doi: 10.3389/fgene.2021.705803 (PMC8249855; doi:10.3389/fgene.2021.705803)
Supplement: Supplementary Table 5 — Genes located in the common selective regions of Henan indigenous pigs. [file Table_5.XLSX]

## Sheet: Table S5
Table S5 Genes located in the common selective regions of Henan indigenous pigs.
Chr	Gene start (bp)	Gene end (bp)	Strand	Gene stable ID	Gene name	Gene description
1	64787766	64793438	-1	ENSSSCG00000042509
1	64803186	64805978	1	ENSSSCG00000045454
1	64816322	64818719	-1	ENSSSCG00000045926
1	64825900	64827939	-1	ENSSSCG00000045168
1	65433363	65439091	-1	ENSSSCG00000049009
1	65460753	65460860	-1	ENSSSCG00000018969	U6	U6 spliceosomal RNA [Source:RFAM;Acc:RF00026]
1	71495194	71701093	-1	ENSSSCG00000004368	PREP	prolyl endopeptidase [Source:NCBI gene (formerly Entrezgene);Acc:445540]
1	74923842	75116784	1	ENSSSCG00000004388	ARMC2	armadillo repeat containing 2 [Source:NCBI gene (formerly Entrezgene);Acc:100523341]
1	75033098	75169987	-1	ENSSSCG00000004390	SESN1	sestrin 1 [Source:VGNC Symbol;Acc:VGNC:92753]
1	75118461	75118781	1	ENSSSCG00000004389		60S ribosomal protein L36a-like [Source:NCBI gene (formerly Entrezgene);Acc:102163847]
1	75170617	75227031	1	ENSSSCG00000004391	CEP57L1	centrosomal protein 57 like 1 [Source:VGNC Symbol;Acc:VGNC:86573]
1	76917185	77131431	1	ENSSSCG00000004394	RPF2	ribosome production factor 2 homolog [Source:VGNC Symbol;Acc:VGNC:92422]
1	76998359	77138639	1	ENSSSCG00000004419	SLC16A10	solute carrier family 16 member 10 [Source:NCBI gene (formerly Entrezgene);Acc:100513770]
1	77149936	77159221	1	ENSSSCG00000041828
1	77151429	77153862	1	ENSSSCG00000048777
1	77159461	77173298	1	ENSSSCG00000041409	MFSD4B	major facilitator superfamily domain containing 4B [Source:NCBI gene (formerly Entrezgene);Acc:100515422]
1	77197409	77400137	-1	ENSSSCG00000025703	REV3L	REV3 like, DNA directed polymerase zeta catalytic subunit [Source:VGNC Symbol;Acc:VGNC:92226]
1	85715203	86017600	-1	ENSSSCG00000004465	BCKDHB	branched chain keto acid dehydrogenase E1 subunit beta [Source:VGNC Symbol;Acc:VGNC:85777]
1	93149390	93150316	1	ENSSSCG00000005790		olfactory receptor 4A47-like [Source:NCBI gene (formerly Entrezgene);Acc:110259472]
1	93157385	93162361	-1	ENSSSCG00000051179
1	108205580	108403885	1	ENSSSCG00000004561	HERC1	HECT and RLD domain containing E3 ubiquitin protein ligase family member 1 [Source:VGNC Symbol;Acc:VGNC:88849]
1	108408995	108411768	-1	ENSSSCG00000038786		F-box and leucine rich repeat protein 22 [Source:NCBI gene (formerly Entrezgene);Acc:100624594]
1	108414360	108515451	-1	ENSSSCG00000028737	USP3	ubiquitin specific peptidase 3 [Source:VGNC Symbol;Acc:VGNC:94757]
1	108414815	108415163	-1	ENSSSCG00000040895
1	113715620	114037249	1	ENSSSCG00000025578	ALDH1A2	aldehyde dehydrogenase 1 family member A2 [Source:VGNC Symbol;Acc:VGNC:97878]
1	113765680	113848685	-1	ENSSSCG00000004597	AQP9	aquaporin 9 [Source:VGNC Symbol;Acc:VGNC:85436]
1	115078682	115345930	1	ENSSSCG00000026960		zinc finger protein 280D [Source:NCBI gene (formerly Entrezgene);Acc:100513772]
1	115471922	115553524	1	ENSSSCG00000004601	MNS1	meiosis specific nuclear structural 1 [Source:VGNC Symbol;Acc:VGNC:90288]
1	115526738	115734194	-1	ENSSSCG00000004602	TEX9	testis expressed 9 [Source:VGNC Symbol;Acc:VGNC:93907]
1	116332319	116431667	1	ENSSSCG00000004608	DNAAF4	dynein axonemal assembly factor 4 [Source:VGNC Symbol;Acc:VGNC:87363]
1	116376305	116378446	-1	ENSSSCG00000041517
1	116425654	116522390	1	ENSSSCG00000004610	CCPG1	cell cycle progression 1 [Source:VGNC Symbol;Acc:VGNC:86368]
1	116435265	116448624	-1	ENSSSCG00000032854	C15orf65	chromosome 1 C15orf65 homolog [Source:VGNC Symbol;Acc:VGNC:85963]
1	132902304	133016467	-1	ENSSSCG00000039393	SPRED1	sprouty related EVH1 domain containing 1 [Source:VGNC Symbol;Acc:VGNC:93420]
1	133155170	133158594	1	ENSSSCG00000043630
1	136617069	136629292	1	ENSSSCG00000033657	GREM1	gremlin 1, DAN family BMP antagonist [Source:VGNC Symbol;Acc:VGNC:88665]
1	152997319	153393418	-1	ENSSSCG00000028977	DOK6	docking protein 6 [Source:VGNC Symbol;Acc:VGNC:87404]
1	165853126	166087240	1	ENSSSCG00000004958	PIAS1	protein inhibitor of activated STAT 1 [Source:VGNC Symbol;Acc:VGNC:91410]
1	165995558	165995711	-1	ENSSSCG00000041493	U2	U2 spliceosomal RNA [Source:RFAM;Acc:RF00004]
1	176770047	177593677	-1	ENSSSCG00000005002	MDGA2	MAM domain containing glycosylphosphatidylinositol anchor 2 [Source:VGNC Symbol;Acc:VGNC:90092]
1	177430130	177433003	1	ENSSSCG00000045943
1	183416134	183792417	-1	ENSSSCG00000005045	BMP4	bone morphogenetic protein 4 [Source:VGNC Symbol;Acc:VGNC:85843]
1	184499914	184550020	-1	ENSSSCG00000005056	DLGAP5	DLG associated protein 5 [Source:VGNC Symbol;Acc:VGNC:87332]
1	184599599	184689940	1	ENSSSCG00000005057	FBXO34	F-box protein 34 [Source:VGNC Symbol;Acc:VGNC:88041]
1	184646128	184653575	-1	ENSSSCG00000047403
1	186688555	186952108	-1	ENSSSCG00000005068	SLC35F4	solute carrier family 35 member F4 [Source:VGNC Symbol;Acc:VGNC:93084]
1	192926741	193534428	-1	ENSSSCG00000036551		ATP/GTP binding protein like 1 [Source:NCBI gene (formerly Entrezgene);Acc:100524296]
1	202317453	202607061	1	ENSSSCG00000005166	MLLT3	MLLT3 super elongation complex subunit [Source:VGNC Symbol;Acc:VGNC:90256]
1	203444450	203451468	1	ENSSSCG00000005169	RPS6	ribosomal protein S6 [Source:NCBI gene (formerly Entrezgene);Acc:100038023]
1	203449834	203601295	-1	ENSSSCG00000005170	DENND4C	DENN domain containing 4C [Source:VGNC Symbol;Acc:VGNC:87253]
1	204383964	204412890	1	ENSSSCG00000046590
1	206791661	207143553	-1	ENSSSCG00000005182	CCDC171	coiled-coil domain containing 171 [Source:NCBI gene (formerly Entrezgene);Acc:100514146]
1	213457437	213463000	-1	ENSSSCG00000048233
1	213482964	214009895	1	ENSSSCG00000005194	PTPRD	protein tyrosine phosphatase receptor type D [Source:NCBI gene (formerly Entrezgene);Acc:100627072]
1	215071334	215507800	-1	ENSSSCG00000005198	KDM4C	lysine demethylase 4C [Source:VGNC Symbol;Acc:VGNC:89414]
1	215428321	215431783	-1	ENSSSCG00000047000
1	228054920	228092358	-1	ENSSSCG00000005271	CARNMT1	carnosine N-methyltransferase 1 [Source:VGNC Symbol;Acc:VGNC:86195]
1	228103750	228141890	-1	ENSSSCG00000005272	NMRK1	nicotinamide riboside kinase 1 [Source:VGNC Symbol;Acc:VGNC:90800]
1	228142041	228197035	1	ENSSSCG00000005273	OSTF1	osteoclast stimulating factor 1 [Source:VGNC Symbol;Acc:VGNC:91085]
1	237111010	237240348	-1	ENSSSCG00000005343	RNF38	ring finger protein 38 [Source:VGNC Symbol;Acc:VGNC:92390]
1	240859270	240918528	1	ENSSSCG00000005382	TGFBR1	transforming growth factor beta receptor 1 [Source:VGNC Symbol;Acc:VGNC:98368]
1	240972571	240979148	1	ENSSSCG00000042369
1	240979211	240984823	-1	ENSSSCG00000005383	ALG2	ALG2 alpha-1,3/1,6-mannosyltransferase [Source:VGNC Symbol;Acc:VGNC:85250]
1	240985160	240992977	1	ENSSSCG00000038914	SEC61B	SEC61 translocon subunit beta [Source:VGNC Symbol;Acc:VGNC:92683]
1	240994644	240996568	1	ENSSSCG00000041602
1	240998536	241567933	-1	ENSSSCG00000041432
1	241569905	241611734	1	ENSSSCG00000005385	NR4A3	nuclear receptor subfamily 4 group A member 3 [Source:VGNC Symbol;Acc:VGNC:90885]
1	241621407	241622846	1	ENSSSCG00000050211
1	241623634	241630905	-1	ENSSSCG00000048140
1	264300343	264824193	-1	ENSSSCG00000005585	DENND1A	DENN domain containing 1A [Source:VGNC Symbol;Acc:VGNC:87245]
1	265284493	265311417	-1	ENSSSCG00000005588	NR5A1	nuclear receptor subfamily 5 group A member 1 [Source:VGNC Symbol;Acc:VGNC:90886]
1	265322015	265570887	-1	ENSSSCG00000005589	NR6A1	nuclear receptor subfamily 6 group A member 1 [Source:VGNC Symbol;Acc:VGNC:90887]
1	265497249	265497328	1	ENSSSCG00000018834	ssc-mir-181a-2	ssc-mir-181a-2 [Source:miRBase;Acc:MI0013106]
1	265499108	265499196	1	ENSSSCG00000019719	ssc-mir-181b-2	ssc-mir-181b-2 [Source:miRBase;Acc:MI0002420]
1	265577114	265604502	1	ENSSSCG00000005593	OLFML2A	olfactomedin like 2A [Source:VGNC Symbol;Acc:VGNC:98170]
1	266096193	266346210	-1	ENSSSCG00000029169	MAPKAP1	MAPK associated protein 1 [Source:VGNC Symbol;Acc:VGNC:90010]
10	14399675	14407916	-1	ENSSSCG00000042711
10	14401659	14404762	1	ENSSSCG00000050949
10	14408063	14413850	-1	ENSSSCG00000046044
10	14437557	14467681	-1	ENSSSCG00000040100		inositol-trisphosphate 3-kinase B [Source:VGNC Symbol;Acc:VGNC:99718]
10	14471357	14473886	-1	ENSSSCG00000049400
10	14478230	14481488	1	ENSSSCG00000044396
10	14496602	14502598	1	ENSSSCG00000050349
10	32894432	33014473	-1	ENSSSCG00000034725	UBE2R2	ubiquitin conjugating enzyme E2 R2 [Source:VGNC Symbol;Acc:VGNC:95924]
10	33022035	33035201	1	ENSSSCG00000010990	NOL6	nucleolar protein 6 [Source:VGNC Symbol;Acc:VGNC:95926]
10	33045245	33051086	1	ENSSSCG00000040513	AQP3	aquaporin 3 [Source:VGNC Symbol;Acc:VGNC:96671]
10	53072056	53315363	-1	ENSSSCG00000011085	MLLT10	MLLT10 histone lysine methyltransferase DOT1L cofactor [Source:VGNC Symbol;Acc:VGNC:96590]
10	53327326	53332014	1	ENSSSCG00000042763
10	53332035	53334758	1	ENSSSCG00000011087	SKIDA1	SKI/DACH domain containing 1 [Source:VGNC Symbol;Acc:VGNC:96266]
10	53352219	53353467	1	ENSSSCG00000033652
10	53353300	53356207	1	ENSSSCG00000048108
10	69304865	69319921	1	ENSSSCG00000041820
11	11084534	11722852	1	ENSSSCG00000034348	NBEA	neurobeachin [Source:VGNC Symbol;Acc:VGNC:90590]
11	15701370	15772693	-1	ENSSSCG00000035658	VPS36	vacuolar protein sorting 36 homolog [Source:VGNC Symbol;Acc:VGNC:94850]
11	15751801	15766497	1	ENSSSCG00000009378	CKAP2	cytoskeleton associated protein 2 [Source:VGNC Symbol;Acc:VGNC:86714]
11	15772844	15798420	1	ENSSSCG00000009379	NEK3	NIMA related kinase 3 [Source:VGNC Symbol;Acc:VGNC:90676]
11	17404796	17731262	-1	ENSSSCG00000045895
11	17468565	17473242	-1	ENSSSCG00000048645
11	17502141	17508279	1	ENSSSCG00000049693
11	17513816	17516773	1	ENSSSCG00000049008
11	17532247	17565936	-1	ENSSSCG00000041668
11	17548494	17562859	-1	ENSSSCG00000046542
11	31454305	31459914	1	ENSSSCG00000047665
11	32492740	32994837	-1	ENSSSCG00000009448	DIAPH3	diaphanous related formin 3 [Source:VGNC Symbol;Acc:VGNC:87301]
11	37558661	37560282	1	ENSSSCG00000047184
11	37629150	37629256	1	ENSSSCG00000038636	U6	U6 spliceosomal RNA [Source:RFAM;Acc:RF00026]
11	40811017	40813568	-1	ENSSSCG00000048977
12	2710014	3137519	1	ENSSSCG00000039498	RBFOX3	RNA binding fox-1 homolog 3 [Source:VGNC Symbol;Acc:VGNC:92141]
12	2775857	2775936	-1	ENSSSCG00000039617
12	14507841	14571854	-1	ENSSSCG00000028925	CEP95	centrosomal protein 95 [Source:VGNC Symbol;Acc:VGNC:86582]
12	14571310	14601576	1	ENSSSCG00000032092	DDX5	DEAD-box helicase 5 [Source:VGNC Symbol;Acc:VGNC:87226]
12	14578144	14578210	1	ENSSSCG00000035742
12	14582481	14723336	1	ENSSSCG00000017277	PECAM1	platelet and endothelial cell adhesion molecule 1 [Source:VGNC Symbol;Acc:VGNC:91304]
12	14582544	14601576	1	ENSSSCG00000036057	POLG2	DNA polymerase gamma 2, accessory subunit [Source:VGNC Symbol;Acc:VGNC:91634]
12	16129244	16255531	-1	ENSSSCG00000017301	TLK2	tousled like kinase 2 [Source:VGNC Symbol;Acc:VGNC:94017]
12	32386769	32821340	1	ENSSSCG00000017609	ANKFN1	ankyrin repeat and fibronectin type III domain containing 1 [Source:VGNC Symbol;Acc:VGNC:85313]
12	32885142	32888499	-1	ENSSSCG00000048595
12	32891321	32892206	1	ENSSSCG00000036437	NOG	noggin [Source:VGNC Symbol;Acc:VGNC:90812]
12	32897579	32897697	1	ENSSSCG00000031120	5S_rRNA	5S ribosomal RNA [Source:RFAM;Acc:RF00001]
12	37729098	37944050	1	ENSSSCG00000039473		ubiquitin specific peptidase 32 [Source:VGNC Symbol;Acc:VGNC:99102]
12	55134844	55167749	-1	ENSSSCG00000018005	MYH8	myosin-8 [Source:NCBI gene (formerly Entrezgene);Acc:110255887]
12	55190429	55278539	-1	ENSSSCG00000029441		myosin, heavy chain 2, skeletal muscle, adult [Source:NCBI gene (formerly Entrezgene);Acc:397256]
13	33771814	33885848	1	ENSSSCG00000011425	RAD54L2	RAD54 like 2 [Source:VGNC Symbol;Acc:VGNC:92061]
13	33771816	33926156	1	ENSSSCG00000011424	TEX264	testis expressed 264, ER-phagy receptor [Source:VGNC Symbol;Acc:VGNC:93895]
13	33893931	33938279	1	ENSSSCG00000011423	GRM2	glutamate metabotropic receptor 2 [Source:VGNC Symbol;Acc:VGNC:88701]
13	42391533	42884956	-1	ENSSSCG00000049107
13	42661018	42670857	1	ENSSSCG00000041024
13	42682287	42684921	1	ENSSSCG00000047506
13	69036426	69290108	-1	ENSSSCG00000011593	TMCC1	transmembrane and coiled-coil domain family 1 [Source:VGNC Symbol;Acc:VGNC:94046]
13	69155560	69156832	-1	ENSSSCG00000040441
13	69181056	69185962	-1	ENSSSCG00000044894
13	69594222	69724056	-1	ENSSSCG00000011598	FGD5	FYVE, RhoGEF and PH domain containing 5 [Source:VGNC Symbol;Acc:VGNC:88098]
13	70860656	70918005	-1	ENSSSCG00000028031	HDAC11	histone deacetylase 11 [Source:VGNC Symbol;Acc:VGNC:88812]
13	70917452	71007271	1	ENSSSCG00000011610	NUP210	nucleoporin 210 [Source:VGNC Symbol;Acc:VGNC:90977]
13	81853710	81859959	1	ENSSSCG00000045301
13	81867740	81926762	1	ENSSSCG00000034369	SPSB4	splA/ryanodine receptor domain and SOCS box containing 4 [Source:VGNC Symbol;Acc:VGNC:93433]
13	81942362	81943877	-1	ENSSSCG00000042423
13	82230131	82352757	1	ENSSSCG00000011672	RASA2	RAS p21 protein activator 2 [Source:VGNC Symbol;Acc:VGNC:92102]
13	82375022	82376081	1	ENSSSCG00000011673		tetraspanin-6 [Source:NCBI gene (formerly Entrezgene);Acc:100739719]
13	86928254	86954266	-1	ENSSSCG00000011691	PLSCR5	phospholipid scramblase family member 5 [Source:VGNC Symbol;Acc:VGNC:91576]
13	87055946	87320822	1	ENSSSCG00000047889
13	89742893	89889187	-1	ENSSSCG00000011704	WWTR1	WW domain containing transcription regulator 1 [Source:VGNC Symbol;Acc:VGNC:94991]
13	90640858	90692007	1	ENSSSCG00000011708	TSC22D2	TSC22 domain family member 2 [Source:VGNC Symbol;Acc:VGNC:94482]
13	92062725	92130679	1	ENSSSCG00000022105	SUCNR1	succinate receptor 1 [Source:VGNC Symbol;Acc:VGNC:93605]
13	92491808	92696233	1	ENSSSCG00000011720	MBNL1	muscleblind like splicing regulator 1 [Source:VGNC Symbol;Acc:VGNC:90054]
13	93292934	93307519	-1	ENSSSCG00000049080
13	93308112	93308663	1	ENSSSCG00000038366	RAP2B	RAP2B, member of RAS oncogene family [Source:VGNC Symbol;Acc:VGNC:92089]
13	94155657	94345564	1	ENSSSCG00000024205	ARHGEF26	Rho guanine nucleotide exchange factor 26 [Source:VGNC Symbol;Acc:VGNC:85494]
13	95308160	95643193	-1	ENSSSCG00000026718	PLCH1	phospholipase C eta 1 [Source:VGNC Symbol;Acc:VGNC:91521]
13	95560698	95562677	1	ENSSSCG00000048315
13	106517432	106559632	-1	ENSSSCG00000011739	PDCD10	programmed cell death 10 [Source:VGNC Symbol;Acc:VGNC:91241]
13	106559735	106658119	1	ENSSSCG00000011740	SERPINI1	serpin family I member 1 [Source:VGNC Symbol;Acc:VGNC:92747]
13	110981604	111107423	-1	ENSSSCG00000020906	GHSR	TNF superfamily member 10 [Source:NCBI gene (formerly Entrezgene);Acc:406191]
13	111139621	111248140	-1	ENSSSCG00000011755	NCEH1	neutral cholesterol ester hydrolase 1 [Source:VGNC Symbol;Acc:VGNC:98147]
13	116968562	116998200	1	ENSSSCG00000011761		potassium calcium-activated channel subfamily M regulatory beta subunit 2 [Source:NCBI gene (formerly Entrezgene);Acc:100271877]
13	117003424	117006745	1	ENSSSCG00000041618
13	118839338	118900138	1	ENSSSCG00000011769	FXR1	FMR1 autosomal homolog 1 [Source:NCBI gene (formerly Entrezgene);Acc:100525539]
13	124892166	124900645	-1	ENSSSCG00000041456
13	124936155	124942121	1	ENSSSCG00000037108	RTP1	receptor transporter protein 1 [Source:VGNC Symbol;Acc:VGNC:92505]
13	132820870	133086843	1	ENSSSCG00000011833	DLG1	discs large MAGUK scaffold protein 1 [Source:VGNC Symbol;Acc:VGNC:87326]
13	132892149	132896319	1	ENSSSCG00000044179
13	133689758	133746917	1	ENSSSCG00000021380		UBX domain protein 7 [Source:NCBI gene (formerly Entrezgene);Acc:100620692]
13	133759539	133767956	1	ENSSSCG00000028376		transmembrane 4 L six family member 19 [Source:NCBI gene (formerly Entrezgene);Acc:100620489]
13	133774574	133850999	1	ENSSSCG00000011845	PCYT1A	dynein light chain Tctex-type 2B [Source:NCBI gene (formerly Entrezgene);Acc:100620784]
13	134718450	134807146	1	ENSSSCG00000026753	OSBPL11	oxysterol binding protein like 11 [Source:VGNC Symbol;Acc:VGNC:91069]
13	134824043	134905359	1	ENSSSCG00000036828	SNX4	sorting nexin 4 [Source:VGNC Symbol;Acc:VGNC:93322]
13	139847438	139901960	1	ENSSSCG00000039426	FSTL1	follistatin like 1 [Source:VGNC Symbol;Acc:VGNC:88255]
13	139927781	139948702	1	ENSSSCG00000034616	LRRC58	leucine rich repeat containing 58 [Source:VGNC Symbol;Acc:VGNC:98081]
13	155552919	155714887	-1	ENSSSCG00000044816
13	168854871	168906562	1	ENSSSCG00000041986
13	169688940	170752425	-1	ENSSSCG00000011999	CADM2	cell adhesion molecule 2 [Source:VGNC Symbol;Acc:VGNC:97910]
13	170500594	170500682	1	ENSSSCG00000030085	SNORA70	Small nucleolar RNA SNORA70 [Source:RFAM;Acc:RF00156]
13	173634454	173976255	1	ENSSSCG00000012000	GBE1	1,4-alpha-glucan branching enzyme 1 [Source:VGNC Symbol;Acc:VGNC:88374]
13	173705291	173711555	1	ENSSSCG00000050662
14	20026929	20127155	-1	ENSSSCG00000009713	CLCN3	chloride voltage-gated channel 3 [Source:VGNC Symbol;Acc:VGNC:86727]
14	20144659	20332246	1	ENSSSCG00000009714	NEK1	NIMA related kinase 1 [Source:VGNC Symbol;Acc:VGNC:98150]
14	28109841	28169609	-1	ENSSSCG00000009755	AACS	acetoacetyl-CoA synthetase [Source:VGNC Symbol;Acc:VGNC:84937]
14	28180612	28202088	-1	ENSSSCG00000032831	BRI3BP	BRI3 binding protein [Source:VGNC Symbol;Acc:VGNC:85879]
14	28196370	28199363	-1	ENSSSCG00000048169
14	28206160	28243427	1	ENSSSCG00000009758	DHX37	DEAH-box helicase 37 [Source:VGNC Symbol;Acc:VGNC:87293]
14	31057121	31203092	1	ENSSSCG00000029803	KDM2B	lysine demethylase 2B [Source:VGNC Symbol;Acc:VGNC:98057]
14	31200373	31229484	-1	ENSSSCG00000037811	RNF34	ring finger protein 34 [Source:VGNC Symbol;Acc:VGNC:92389]
14	31259727	31306442	1	ENSSSCG00000009814	ANAPC5	anaphase promoting complex subunit 5 [Source:VGNC Symbol;Acc:VGNC:85299]
14	47946396	48040822	1	ENSSSCG00000010025	LIMK2	LIM domain kinase 2 [Source:VGNC Symbol;Acc:VGNC:89728]
14	48040881	48051660	-1	ENSSSCG00000010026	PIK3IP1	phosphoinositide-3-kinase interacting protein 1 [Source:VGNC Symbol;Acc:VGNC:91444]
14	48075344	48094136	-1	ENSSSCG00000010027	PATZ1	POZ/BTB and AT hook containing zinc finger 1 [Source:VGNC Symbol;Acc:VGNC:91190]
14	48126863	48157941	1	ENSSSCG00000010029	DRG1	developmentally regulated GTP binding protein 1 [Source:VGNC Symbol;Acc:VGNC:87448]
14	48156727	48204926	-1	ENSSSCG00000010030	EIF4ENIF1	eukaryotic translation initiation factor 4E nuclear import factor 1 [Source:VGNC Symbol;Acc:VGNC:87630]
14	48421880	48523595	1	ENSSSCG00000010034		DEP domain containing 5, GATOR1 subcomplex subunit [Source:NCBI gene (formerly Entrezgene);Acc:100156710]
14	48535921	48542472	1	ENSSSCG00000044689
14	48544177	48556493	1	ENSSSCG00000010035	YWHAH	tyrosine 3-monooxygenase/tryptophan 5-monooxygenase activation protein eta [Source:VGNC Symbol;Acc:VGNC:95045]
14	48566343	48705841	1	ENSSSCG00000010036	SLC5A1	solute carrier family 5 member 1 [Source:VGNC Symbol;Acc:VGNC:93140]
14	48609742	48611583	-1	ENSSSCG00000042192
14	48708047	48741440	-1	ENSSSCG00000010039	SLC5A4	solute carrier family 5 member 4 [Source:NCBI gene (formerly Entrezgene);Acc:397376]
14	49874984	49906048	-1	ENSSSCG00000010070	SMARCB1	SWI/SNF related, matrix associated, actin dependent regulator of chromatin, subfamily b, member 1 [Source:VGNC Symbol;Acc:VGNC:93230]
14	49907694	49917469	-1	ENSSSCG00000010071	MMP11	matrix metallopeptidase 11 [Source:VGNC Symbol;Acc:VGNC:90267]
14	49921594	49928405	1	ENSSSCG00000010073		coiled-coil-helix-coiled-coil-helix domain containing 10 [Source:VGNC Symbol;Acc:VGNC:86626]
14	49923613	49926033	-1	ENSSSCG00000010074		chromosome 14 C22orf15 homolog [Source:VGNC Symbol;Acc:VGNC:85948]
14	49925379	49935617	1	ENSSSCG00000010076	ZNF70	V-set pre-B cell surrogate light chain 3 [Source:NCBI gene (formerly Entrezgene);Acc:100157565]
14	49938742	49945512	1	ENSSSCG00000045050
14	49951547	49960521	-1	ENSSSCG00000010077		immunoglobulin lambda-like polypeptide 5 [Source:NCBI gene (formerly Entrezgene);Acc:100523213]
14	49970340	49972741	-1	ENSSSCG00000022467	VPREB1	V-set pre-B cell surrogate light chain 1 [Source:VGNC Symbol;Acc:VGNC:94836]
14	50082896	50165523	1	ENSSSCG00000010081	MAPK1	mitogen-activated protein kinase 1 [Source:VGNC Symbol;Acc:VGNC:89996]
14	50190642	50206328	1	ENSSSCG00000037288	YPEL1	yippee like 1 [Source:NCBI gene (formerly Entrezgene);Acc:100523752]
14	50201444	50232827	-1	ENSSSCG00000010083	PPIL2	peptidylprolyl isomerase like 2 [Source:VGNC Symbol;Acc:VGNC:91698]
14	50234156	50251642	-1	ENSSSCG00000010084		stromal cell derived factor 2 like 1 [Source:NCBI gene (formerly Entrezgene);Acc:100156780]
14	50245041	50245120	-1	ENSSSCG00000018360	ssc-mir-130b	ssc-mir-130b [Source:miRBase;Acc:MI0013136]
14	50945122	50955983	-1	ENSSSCG00000010114	ESS2	ess-2 splicing factor homolog [Source:VGNC Symbol;Acc:VGNC:87795]
14	50956326	50960420	-1	ENSSSCG00000010115	GSC2	goosecoid homeobox 2 [Source:VGNC Symbol;Acc:VGNC:88715]
14	50974617	51002887	-1	ENSSSCG00000010116	SLC25A1	solute carrier family 25 member 1 [Source:VGNC Symbol;Acc:VGNC:92990]
14	50982031	50983507	1	ENSSSCG00000010117
14	51029126	51102506	-1	ENSSSCG00000010118	HIRA	histone cell cycle regulator [Source:VGNC Symbol;Acc:VGNC:88891]
14	51575015	51602968	-1	ENSSSCG00000034656	RTN4R	reticulon 4 receptor [Source:NCBI gene (formerly Entrezgene);Acc:100152289]
14	51609186	51615611	1	ENSSSCG00000046189
14	51624942	51647714	1	ENSSSCG00000033787		proline dehydrogenase 1, mitochondrial [Source:NCBI gene (formerly Entrezgene);Acc:110256626]
14	51640338	51657535	-1	ENSSSCG00000032073		DiGeorge syndrome critical region gene 6 like [Source:NCBI gene (formerly Entrezgene);Acc:110256627]
14	51664615	51667918	-1	ENSSSCG00000048148
14	55017130	55050606	1	ENSSSCG00000041993
14	55057055	55122238	1	ENSSSCG00000010148	ERO1B	endoplasmic reticulum oxidoreductase 1 beta [Source:VGNC Symbol;Acc:VGNC:87780]
14	55125409	55181687	-1	ENSSSCG00000038853	GPR137B	G protein-coupled receptor 137B [Source:VGNC Symbol;Acc:VGNC:88601]
14	56459278	56545040	-1	ENSSSCG00000032590
14	56459980	56465896	1	ENSSSCG00000044783
14	56513109	56519422	1	ENSSSCG00000050163
14	56545189	56551125	1	ENSSSCG00000038132	IRF2BP2	interferon regulatory factor 2 binding protein 2 [Source:VGNC Symbol;Acc:VGNC:89205]
14	72210514	72241440	1	ENSSSCG00000010250	VPS26A	VPS26, retromer complex component A [Source:VGNC Symbol;Acc:VGNC:94844]
14	72245600	72277049	1	ENSSSCG00000010251	SUPV3L1	Suv3 like RNA helicase [Source:VGNC Symbol;Acc:VGNC:93628]
14	72266188	72267239	1	ENSSSCG00000034699
14	72274310	72335886	1	ENSSSCG00000010252	HKDC1	hexokinase domain containing 1 [Source:VGNC Symbol;Acc:VGNC:88894]
14	72787502	72953096	1	ENSSSCG00000010256	COL13A1	collagen type XIII alpha 1 chain [Source:VGNC Symbol;Acc:VGNC:86865]
14	73003117	73055226	1	ENSSSCG00000031713	MACROH2A2	macroH2A.2 histone [Source:VGNC Symbol;Acc:VGNC:89937]
14	95530787	96389798	1	ENSSSCG00000010426		protocadherin related 15 [Source:VGNC Symbol;Acc:VGNC:91213]
14	113737748	113800563	1	ENSSSCG00000029594	WBP1L	WW domain binding protein 1 like [Source:VGNC Symbol;Acc:VGNC:94898]
14	113805611	113812041	-1	ENSSSCG00000010591	CYP17A1	cytochrome P450 17A1 [Source:NCBI gene (formerly Entrezgene);Acc:403330]
14	113809412	113868270	1	ENSSSCG00000038633		BLOC-1 related complex subunit 7 [Source:NCBI gene (formerly Entrezgene);Acc:100157047]
14	113847859	113869507	1	ENSSSCG00000010592	AS3MT	arsenite methyltransferase [Source:VGNC Symbol;Acc:VGNC:85557]
14	113879601	113881608	-1	ENSSSCG00000047214
14	113890149	114053352	1	ENSSSCG00000010593	CNNM2	cyclin and CBS domain divalent metal cation transport mediator 2 [Source:VGNC Symbol;Acc:VGNC:86828]
15	46966040	47058734	1	ENSSSCG00000015801	TLR3	toll like receptor 3 [Source:NCBI gene (formerly Entrezgene);Acc:100037937]
15	47046269	47068306	1	ENSSSCG00000032687	CYP4V2	cytochrome P450, family 4, subfamily v, polypeptide 2 [Source:NCBI gene (formerly Entrezgene);Acc:100113469]
15	47071556	47103624	1	ENSSSCG00000015799	KLKB1	kallikrein B1 [Source:VGNC Symbol;Acc:VGNC:96397]
15	47104571	47198952	1	ENSSSCG00000034623		ADAM3b [Source:NCBI gene (formerly Entrezgene);Acc:100049687]
15	48136362	48241820	1	ENSSSCG00000015820	NSD3	nuclear receptor binding SET domain protein 3 [Source:VGNC Symbol;Acc:VGNC:95567]
15	48238740	48292181	-1	ENSSSCG00000015818	DDHD2	DDHD domain containing 2 [Source:VGNC Symbol;Acc:VGNC:96197]
15	48246018	48252208	1	ENSSSCG00000015819	PLPP5	phospholipid phosphatase 5 [Source:VGNC Symbol;Acc:VGNC:96061]
15	49916907	49929213	-1	ENSSSCG00000049621
15	49996908	49998011	-1	ENSSSCG00000036361
15	63130320	63368832	-1	ENSSSCG00000043788
15	63203542	63205431	-1	ENSSSCG00000042870
15	63592698	63728634	1	ENSSSCG00000015872	GPD2	glycerol-3-phosphate dehydrogenase 2 [Source:VGNC Symbol;Acc:VGNC:96330]
15	64630710	64637033	1	ENSSSCG00000047320
15	72040851	72236464	1	ENSSSCG00000015906	CSRNP3	cysteine and serine rich nuclear protein 3 [Source:VGNC Symbol;Acc:VGNC:96249]
15	94274526	94340027	1	ENSSSCG00000016042	ANKAR	ankyrin and armadillo repeat containing [Source:VGNC Symbol;Acc:VGNC:96126]
15	94309511	94351581	-1	ENSSSCG00000016043	OSGEPL1	O-sialoglycoprotein endopeptidase like 1 [Source:VGNC Symbol;Acc:VGNC:95988]
15	94351324	94601889	1	ENSSSCG00000016045	PMS1	PMS1 homolog 1, mismatch repair system component [Source:VGNC Symbol;Acc:VGNC:98205]
15	94359333	94377303	-1	ENSSSCG00000016044	ORMDL1	ORMDL sphingolipid biosynthesis regulator 1 [Source:NCBI gene (formerly Entrezgene);Acc:100155491]
15	139881221	139917089	-1	ENSSSCG00000016378	PASK	PAS domain containing serine/threonine kinase [Source:VGNC Symbol;Acc:VGNC:95840]
15	139917256	139940489	1	ENSSSCG00000016376		protein phosphatase 1 regulatory subunit 7 [Source:NCBI gene (formerly Entrezgene);Acc:100511842]
15	139942377	139952914	1	ENSSSCG00000042585
15	139951181	139956281	1	ENSSSCG00000047513		anoctamin 7 [Source:NCBI gene (formerly Entrezgene);Acc:110256996]
15	139957703	140023048	-1	ENSSSCG00000016379		high density lipoprotein binding protein [Source:NCBI gene (formerly Entrezgene);Acc:100233187]
15	139978349	139981875	1	ENSSSCG00000042185
16	32805874	32811421	1	ENSSSCG00000016892	FST	follistatin [Source:NCBI gene (formerly Entrezgene);Acc:445002]
16	32874450	32987828	1	ENSSSCG00000016893	NDUFS4	NADH:ubiquinone oxidoreductase subunit S4 [Source:VGNC Symbol;Acc:VGNC:90652]
16	37351677	37728529	1	ENSSSCG00000031796	RAB3C	RAB3C, member RAS oncogene family [Source:NCBI gene (formerly Entrezgene);Acc:100523703]
16	37747590	37748597	1	ENSSSCG00000043299
16	39466494	39680173	-1	ENSSSCG00000035012	DEPDC1B	DEP domain containing 1B [Source:NCBI gene (formerly Entrezgene);Acc:100524052]
16	39701701	39770315	-1	ENSSSCG00000016934	ERCC8	ERCC excision repair 8, CSA ubiquitin ligase complex subunit [Source:VGNC Symbol;Acc:VGNC:87765]
16	39770419	39952804	1	ENSSSCG00000027763		NADH:ubiquinone oxidoreductase complex assembly factor 2 [Source:VGNC Symbol;Acc:VGNC:90639]
16	39954360	39958522	-1	ENSSSCG00000033814	SMIM15	small integral membrane protein 15 [Source:NCBI gene (formerly Entrezgene);Acc:100525133]
16	39958610	40023578	1	ENSSSCG00000051151
16	40031882	40034940	-1	ENSSSCG00000047376
16	41121144	41522669	1	ENSSSCG00000016938	IPO11	importin 11 [Source:VGNC Symbol;Acc:VGNC:89176]
16	41154308	41154409	1	ENSSSCG00000020338	U6	U6 spliceosomal RNA [Source:RFAM;Acc:RF00026]
16	50206076	50362213	-1	ENSSSCG00000016979	NSG2	neuronal vesicle trafficking associated 2 [Source:NCBI gene (formerly Entrezgene);Acc:100738087]
16	65497481	65555310	1	ENSSSCG00000017047	CLINT1	clathrin interactor 1 [Source:VGNC Symbol;Acc:VGNC:86765]
16	65535367	65535468	-1	ENSSSCG00000020528	U6	U6 spliceosomal RNA [Source:RFAM;Acc:RF00026]
16	65591823	65600566	-1	ENSSSCG00000038248	LSM11	LSM11, U7 small nuclear RNA associated [Source:VGNC Symbol;Acc:VGNC:89871]
17	15511694	15536487	1	ENSSSCG00000047884
17	15554248	15564983	-1	ENSSSCG00000043125
17	21964431	22357476	-1	ENSSSCG00000007074	TASP1	taspase 1 [Source:VGNC Symbol;Acc:VGNC:95676]
17	22635220	24683549	1	ENSSSCG00000030112	MACROD2	mono-ADP ribosylhydrolase 2 [Source:NCBI gene (formerly Entrezgene);Acc:102159435]
17	23522175	23522307	-1	ENSSSCG00000028750
17	36990070	37150430	1	ENSSSCG00000027410	CBFA2T2	CBFA2/RUNX1 partner transcriptional co-repressor 2 [Source:VGNC Symbol;Acc:VGNC:96573]
17	37224029	37280118	1	ENSSSCG00000021769	ZNF341	zinc finger protein 341 [Source:VGNC Symbol;Acc:VGNC:95727]
17	37285441	37334101	1	ENSSSCG00000007272	CHMP4B	charged multivesicular body protein 4B [Source:NCBI gene (formerly Entrezgene);Acc:100516767]
17	37810183	37918208	1	ENSSSCG00000007280	ITCH	itchy E3 ubiquitin protein ligase [Source:HGNC Symbol;Acc:HGNC:13890]
17	37894926	37899141	-1	ENSSSCG00000043574
17	51698140	51715141	1	ENSSSCG00000046624
17	51707495	51711413	1	ENSSSCG00000050651
17	51722426	51724305	1	ENSSSCG00000034207	CEBPB	CCAAT enhancer binding protein beta [Source:VGNC Symbol;Acc:VGNC:95883]
17	51799665	51804727	1	ENSSSCG00000049609
18	15105138	15906707	-1	ENSSSCG00000016543	EXOC4	exocyst complex component 4 [Source:VGNC Symbol;Acc:VGNC:87830]
18	18047625	18074024	1	ENSSSCG00000047365
18	18147124	18149177	1	ENSSSCG00000016550	KLF14	Kruppel like factor 14 [Source:VGNC Symbol;Acc:VGNC:89494]
18	18969919	18977928	-1	ENSSSCG00000049100
18	18982269	18982338	1	ENSSSCG00000018417	ssc-mir-183	ssc-mir-183 [Source:miRBase;Acc:MI0002439]
18	18982506	18982590	1	ENSSSCG00000018762	ssc-mir-96	ssc-mir-96 [Source:miRBase;Acc:MI0031644]
18	18986830	18986913	1	ENSSSCG00000018739	ssc-mir-182	ssc-mir-182 [Source:miRBase;Acc:MI0022135]
18	18998905	19142628	-1	ENSSSCG00000016566	NRF1	nuclear respiratory factor 1 [Source:VGNC Symbol;Acc:VGNC:90895]
18	19144096	19199576	-1	ENSSSCG00000044254	SMKR1	small lysine rich protein 1 [Source:HGNC Symbol;Acc:HGNC:43561]
18	32091023	32280958	-1	ENSSSCG00000051047
18	35320490	35896823	1	ENSSSCG00000042796
2	44416175	44614028	-1	ENSSSCG00000013388	PDE3B	phosphodiesterase 3B [Source:VGNC Symbol;Acc:VGNC:91253]
2	44552460	44561530	1	ENSSSCG00000044539
2	44634099	44640095	1	ENSSSCG00000043892
2	44634124	44640090	-1	ENSSSCG00000046049
2	44648247	44757440	1	ENSSSCG00000013391	PSMA1	proteasome 20S subunit alpha 1 [Source:NCBI gene (formerly Entrezgene);Acc:100516779]
2	45726054	45730949	-1	ENSSSCG00000051681
2	49719669	49804883	-1	ENSSSCG00000013410	SWAP70	switching B cell complex subunit SWAP70 [Source:VGNC Symbol;Acc:VGNC:93645]
2	49813915	49815392	-1	ENSSSCG00000022191
2	49856309	49857957	1	ENSSSCG00000043074
2	49880434	49894478	-1	ENSSSCG00000013411	WEE1	WEE1 G2 checkpoint kinase [Source:NCBI gene (formerly Entrezgene);Acc:100521487]
2	51154086	51202176	1	ENSSSCG00000029870	WNT3A	Wnt family member 3A [Source:VGNC Symbol;Acc:VGNC:94971]
2	51219667	51237639	1	ENSSSCG00000013992	ARF1	ADP ribosylation factor 1 [Source:VGNC Symbol;Acc:VGNC:96793]
2	51239015	51241337	-1	ENSSSCG00000013991	C1orf35	chromosome 2 C1orf35 homolog [Source:VGNC Symbol;Acc:VGNC:86008]
2	51239023	51247594	-1	ENSSSCG00000029050	MRPL55	mitochondrial ribosomal protein L55 [Source:VGNC Symbol;Acc:VGNC:90377]
2	51241952	51257485	1	ENSSSCG00000013990		guanylate kinase 1 [Source:VGNC Symbol;Acc:VGNC:99754]
2	51258207	51267966	1	ENSSSCG00000013989	GJC2	gap junction protein gamma 2 [Source:VGNC Symbol;Acc:VGNC:88469]
2	51276335	51293544	1	ENSSSCG00000013988	IBA57	iron-sulfur cluster assembly factor IBA57 [Source:VGNC Symbol;Acc:VGNC:89016]
2	52170931	52211098	-1	ENSSSCG00000033305	PGBD2	piggyBac transposable element derived 2 [Source:VGNC Symbol;Acc:VGNC:100322]
2	52241640	52257131	1	ENSSSCG00000013976		L-amino-acid oxidase-like [Source:NCBI gene (formerly Entrezgene);Acc:100525099]
2	52257611	52258711	1	ENSSSCG00000051631
2	52284091	52297153	1	ENSSSCG00000030672	ZNF692	zinc finger protein 692 [Source:VGNC Symbol;Acc:VGNC:100891]
2	52297662	52312332	-1	ENSSSCG00000013978	ZNF672	zinc finger protein 672 [Source:VGNC Symbol;Acc:VGNC:100890]
2	66650447	66674686	-1	ENSSSCG00000040187		zinc finger protein 791-like [Source:NCBI gene (formerly Entrezgene);Acc:106508100]
2	66718077	66734779	1	ENSSSCG00000036608
2	66718077	66853267	1	ENSSSCG00000013715		zinc finger protein 709-like [Source:NCBI gene (formerly Entrezgene);Acc:100517751]
2	69049273	69057270	-1	ENSSSCG00000013658	S1PR2	sphingosine-1-phosphate receptor 2 [Source:VGNC Symbol;Acc:VGNC:92552]
2	69063626	69082692	1	ENSSSCG00000013656	MRPL4	mitochondrial ribosomal protein L4 [Source:VGNC Symbol;Acc:VGNC:90365]
2	69097122	69108205	1	ENSSSCG00000013655	ICAM1	intercellular adhesion molecule 1 [Source:VGNC Symbol;Acc:VGNC:89019]
2	69108889	69109961	1	ENSSSCG00000013654		intercellular adhesion molecule 4 [Source:VGNC Symbol;Acc:VGNC:96617]
2	69111218	69120461	1	ENSSSCG00000013653	ICAM5	intercellular adhesion molecule 5 [Source:VGNC Symbol;Acc:VGNC:99762]
2	69121300	69124299	-1	ENSSSCG00000025754	ZGLP1	ferredoxin-2, mitochondrial [Source:NCBI gene (formerly Entrezgene);Acc:100526209]
2	69124760	69150208	-1	ENSSSCG00000013650		ferredoxin-2, mitochondrial [Source:NCBI gene (formerly Entrezgene);Acc:100526209]
2	69143075	69150263	-1	ENSSSCG00000013649	ICAM3	intercellular adhesion molecule 3 [Source:VGNC Symbol;Acc:VGNC:89020]
2	71298322	71308165	-1	ENSSSCG00000013588	MAP2K7	mitogen-activated protein kinase kinase 7 [Source:VGNC Symbol;Acc:VGNC:98103]
2	71309402	71329422	-1	ENSSSCG00000013586	LRRC8E	leucine rich repeat containing 8 VRAC subunit E [Source:VGNC Symbol;Acc:VGNC:98089]
2	71323641	71329204	1	ENSSSCG00000013584		proline rich 36 [Source:VGNC Symbol;Acc:VGNC:91860]
2	71332649	71365837	-1	ENSSSCG00000013585	EVI5L	ecotropic viral integration site 5 like [Source:VGNC Symbol;Acc:VGNC:99646]
2	71334307	71334927	1	ENSSSCG00000046934
2	71374172	71377626	-1	ENSSSCG00000045778
2	71394390	71397969	1	ENSSSCG00000013579	CD209	CD209 molecule [Source:NCBI gene (formerly Entrezgene);Acc:100170134]
2	73300632	73334494	-1	ENSSSCG00000013522	SAFB	scaffold attachment factor B [Source:VGNC Symbol;Acc:VGNC:92559]
2	73334588	73396881	1	ENSSSCG00000013523	SAFB2	scaffold attachment factor B2 [Source:VGNC Symbol;Acc:VGNC:92560]
2	77047910	77200559	-1	ENSSSCG00000013427	DAZAP1	cold inducible RNA binding protein [Source:NCBI gene (formerly Entrezgene);Acc:100522851]
2	77165189	77179058	-1	ENSSSCG00000038701	EFNA2	ephrin A2 [Source:VGNC Symbol;Acc:VGNC:87573]
2	77203991	77211870	-1	ENSSSCG00000013432	MIDN	midnolin [Source:VGNC Symbol;Acc:VGNC:90216]
2	77216433	77222749	-1	ENSSSCG00000035532	ATP5F1D	ATP synthase F1 subunit delta [Source:VGNC Symbol;Acc:VGNC:96795]
2	77221171	77230056	1	ENSSSCG00000034339	CBARP	CACN subunit beta associated regulatory protein [Source:VGNC Symbol;Acc:VGNC:86220]
2	77230372	77249327	-1	ENSSSCG00000013429	STK11	serine/threonine kinase 11 [Source:VGNC Symbol;Acc:VGNC:93549]
2	77602142	77619087	-1	ENSSSCG00000013425	MISP	mitotic spindle positioning [Source:VGNC Symbol;Acc:VGNC:90241]
2	77619196	77644673	-1	ENSSSCG00000039575	PALM	paralemmin [Source:VGNC Symbol;Acc:VGNC:91160]
2	77650935	77655712	1	ENSSSCG00000020780	PRSS57	serine protease 57 [Source:VGNC Symbol;Acc:VGNC:91886]
2	77656658	77662613	-1	ENSSSCG00000037102	FSTL3	follistatin like 3 [Source:VGNC Symbol;Acc:VGNC:99655]
2	77673353	77683301	1	ENSSSCG00000039551	RNF126	ring finger protein 126 [Source:VGNC Symbol;Acc:VGNC:92353]
2	77683738	77687282	-1	ENSSSCG00000039236	FGF22	fibroblast growth factor 22 [Source:VGNC Symbol;Acc:VGNC:88110]
2	77694234	77711630	1	ENSSSCG00000035693	POLRMT	RNA polymerase mitochondrial [Source:VGNC Symbol;Acc:VGNC:91659]
2	77753813	77759983	-1	ENSSSCG00000032810		granzyme M [Source:VGNC Symbol;Acc:VGNC:88763]
2	77761590	77768396	-1	ENSSSCG00000039640	CDC34	cell division cycle 34, ubiqiutin conjugating enzyme [Source:VGNC Symbol;Acc:VGNC:86449]
2	77764858	77806762	1	ENSSSCG00000036640
2	77775303	77783424	-1	ENSSSCG00000036434	TPGS1	tubulin polyglutamylase complex subunit 1 [Source:VGNC Symbol;Acc:VGNC:94335]
2	77784610	77789068	-1	ENSSSCG00000039500	MADCAM1	mucosal vascular addressin cell adhesion molecule 1 [Source:NCBI gene (formerly Entrezgene);Acc:492312]
2	77805242	77809696	1	ENSSSCG00000032811	ODF3L2	outer dense fiber of sperm tails 3 like 2 [Source:VGNC Symbol;Acc:VGNC:91021]
2	77811663	77844029	1	ENSSSCG00000040083		SHC adaptor protein 2 [Source:VGNC Symbol;Acc:VGNC:100858]
2	77848784	77852295	1	ENSSSCG00000037177	C2CD4C	C2 calcium dependent domain containing 4C [Source:VGNC Symbol;Acc:VGNC:85993]
2	77977456	78009291	1	ENSSSCG00000039815		uncharacterized LOC100517809 [Source:NCBI gene (formerly Entrezgene);Acc:100517809]
2	78019586	78027121	-1	ENSSSCG00000044074		nuclear envelope pore membrane protein POM 121-like [Source:NCBI gene (formerly Entrezgene);Acc:102162368]
2	78057956	78061318	-1	ENSSSCG00000048460
2	78076080	78115137	1	ENSSSCG00000014007	FLT4	fms related receptor tyrosine kinase 4 [Source:VGNC Symbol;Acc:VGNC:88164]
2	81276787	81361657	-1	ENSSSCG00000014055	CDHR2	cadherin related family member 2 [Source:VGNC Symbol;Acc:VGNC:86490]
2	81287878	81302863	1	ENSSSCG00000014053	SNCB	synuclein beta [Source:VGNC Symbol;Acc:VGNC:93286]
2	81315368	81318382	1	ENSSSCG00000014054	GPRIN1	G protein regulated inducer of neurite outgrowth 1 [Source:VGNC Symbol;Acc:VGNC:88646]
2	81372439	81390231	1	ENSSSCG00000014056	RNF44	ring finger protein 44 [Source:VGNC Symbol;Acc:VGNC:92395]
2	81401862	81464727	-1	ENSSSCG00000014057	FAF2	Fas associated factor family member 2 [Source:VGNC Symbol;Acc:VGNC:87880]
2	81464885	81495014	1	ENSSSCG00000014058	CLTB	clathrin light chain B [Source:VGNC Symbol;Acc:VGNC:86788]
2	81486887	81488045	-1	ENSSSCG00000029179	HIGD2A	HIG1 hypoxia inducible domain family member 2A [Source:NCBI gene (formerly Entrezgene);Acc:100037984]
2	81496823	81506329	-1	ENSSSCG00000029985	ARL10	ADP ribosylation factor like GTPase 10 [Source:VGNC Symbol;Acc:VGNC:85514]
2	81502823	81502900	-1	ENSSSCG00000025894	ssc-mir-1271	ssc-mir-1271 [Source:miRBase;Acc:MI0015922]
2	81520408	81539621	1	ENSSSCG00000014060	KIAA1191	KIAA1191 [Source:VGNC Symbol;Acc:VGNC:99783]
2	81539712	81613703	-1	ENSSSCG00000014062	SIMC1	SUMO interacting motifs containing 1 [Source:VGNC Symbol;Acc:VGNC:92878]
2	91358399	91811208	1	ENSSSCG00000014136	VCAN	X-ray repair cross complementing 4 [Source:NCBI gene (formerly Entrezgene);Acc:100514895]
2	97734809	98275085	1	ENSSSCG00000035025	ADGRV1	adhesion G protein-coupled receptor V1 [Source:VGNC Symbol;Acc:VGNC:96788]
2	98243596	98243702	1	ENSSSCG00000034975	U6	U6 spliceosomal RNA [Source:RFAM;Acc:RF00026]
2	111643818	111647253	1	ENSSSCG00000046586
3	29969395	30272637	-1	ENSSSCG00000032878	SHISA9	shisa family member 9 [Source:NCBI gene (formerly Entrezgene);Acc:106509691]
3	38103923	38303538	1	ENSSSCG00000007950	ADCY9	adenylate cyclase 9 [Source:VGNC Symbol;Acc:VGNC:85113]
3	38368345	38368452	1	ENSSSCG00000018870	U6	U6 spliceosomal RNA [Source:RFAM;Acc:RF00026]
3	38388547	38530230	1	ENSSSCG00000007951	CREBBP	CREB binding protein [Source:VGNC Symbol;Acc:VGNC:86985]
3	38536667	38603473	1	ENSSSCG00000007952	TRAP1	TNF receptor associated protein 1 [Source:VGNC Symbol;Acc:VGNC:94371]
3	38586600	38646834	-1	ENSSSCG00000036527	DNASE1	deoxyribonuclease 1 [Source:VGNC Symbol;Acc:VGNC:102564]
3	38646938	38670166	1	ENSSSCG00000007954	SLX4	SLX4 structure-specific endonuclease subunit [Source:VGNC Symbol;Acc:VGNC:93215]
3	38716403	38753748	-1	ENSSSCG00000007955	CLUAP1	clusterin associated protein 1 [Source:VGNC Symbol;Acc:VGNC:86791]
3	38755420	38782056	-1	ENSSSCG00000021065	NAA60	N-alpha-acetyltransferase 60, NatF catalytic subunit [Source:VGNC Symbol;Acc:VGNC:96754]
3	38760133	38761609	1	ENSSSCG00000007957	C16orf90	chromosome 3 C16orf90 homolog [Source:VGNC Symbol;Acc:VGNC:100381]
3	38789976	38792592	1	ENSSSCG00000033390		zinc finger protein 597 [Source:NCBI gene (formerly Entrezgene);Acc:100516601]
3	38807499	38818399	-1	ENSSSCG00000007958	ZNF174	zinc finger protein 174 [Source:VGNC Symbol;Acc:VGNC:95195]
3	38825782	38893681	-1	ENSSSCG00000029285	ZNF75A	zinc finger protein 75A [Source:NCBI gene (formerly Entrezgene);Acc:100517149]
3	38952689	38973908	1	ENSSSCG00000007965	ZNF200	zinc finger protein 200 [Source:VGNC Symbol;Acc:VGNC:95203]
3	39001044	39001988	-1	ENSSSCG00000007961		olfactory receptor 1361 [Source:NCBI gene (formerly Entrezgene);Acc:100516963]
3	39007247	39012215	-1	ENSSSCG00000034150
3	39034511	39061530	-1	ENSSSCG00000047523
3	39942366	39952825	-1	ENSSSCG00000008038	SLC9A3R2	SLC9A3 regulator 2 [Source:VGNC Symbol;Acc:VGNC:93185]
3	39957269	39957727	-1	ENSSSCG00000048627	NPW	neuropeptide W [Source:NCBI gene (formerly Entrezgene);Acc:396680]
3	39962926	39972657	1	ENSSSCG00000023400	ZNF598	zinc finger protein 598, E3 ubiquitin ligase [Source:VGNC Symbol;Acc:VGNC:95272]
3	39975067	39979218	-1	ENSSSCG00000008036		synaptogyrin 3 [Source:VGNC Symbol;Acc:VGNC:93666]
3	39981940	39985082	-1	ENSSSCG00000008035		growth factor, augmenter of liver regeneration [Source:VGNC Symbol;Acc:VGNC:102569]
3	39987384	39989624	1	ENSSSCG00000008034	NOXO1	NADPH oxidase organizer 1 [Source:VGNC Symbol;Acc:VGNC:90834]
3	39989741	39996088	-1	ENSSSCG00000037686	TBL3	transducin beta like 3 [Source:VGNC Symbol;Acc:VGNC:93790]
3	39996174	40003107	1	ENSSSCG00000033697	RPS2	ribosomal protein S2 [Source:NCBI gene (formerly Entrezgene);Acc:100624157]
3	39997647	39999583	-1	ENSSSCG00000034728	RNF151	ring finger protein 151 [Source:VGNC Symbol;Acc:VGNC:92363]
3	40000687	40000812	-1	ENSSSCG00000036739
3	40002006	40002140	1	ENSSSCG00000026828
3	40002633	40002758	1	ENSSSCG00000027755
3	40003109	40005589	-1	ENSSSCG00000030328	NDUFB10	NADH:ubiquinone oxidoreductase subunit B10 [Source:VGNC Symbol;Acc:VGNC:90644]
3	40005075	40016702	1	ENSSSCG00000032657	RPL3L	ribosomal protein L3 like [Source:VGNC Symbol;Acc:VGNC:92428]
3	40017161	40041393	1	ENSSSCG00000031216	HS3ST6	heparan sulfate-glucosamine 3-sulfotransferase 6 [Source:VGNC Symbol;Acc:VGNC:88980]
3	40017194	40028047	1	ENSSSCG00000032932	MSRB1	methionine sulfoxide reductase B1 [Source:NCBI gene (formerly Entrezgene);Acc:100037965]
3	40133484	40169178	1	ENSSSCG00000008012		hydroxyacylglutathione hydrolase [Source:VGNC Symbol;Acc:VGNC:88773]
3	40174764	40177785	1	ENSSSCG00000008013	IGFALS	insulin like growth factor binding protein acid labile subunit [Source:NCBI gene (formerly Entrezgene);Acc:397322]
3	40178417	40186352	-1	ENSSSCG00000008014	NUBP2	nucleotide binding protein 2 [Source:VGNC Symbol;Acc:VGNC:90944]
3	40184719	40190518	1	ENSSSCG00000039024	SPSB3	splA/ryanodine receptor domain and SOCS box containing 3 [Source:VGNC Symbol;Acc:VGNC:93432]
3	40186846	40193957	-1	ENSSSCG00000021467	EME2	essential meiotic structure-specific endonuclease subunit 2 [Source:VGNC Symbol;Acc:VGNC:87677]
3	40193232	40196868	1	ENSSSCG00000008016	MRPS34	mitochondrial ribosomal protein S34 [Source:VGNC Symbol;Acc:VGNC:90396]
3	40195616	40196858	1	ENSSSCG00000008017	NME3	NME/NM23 nucleoside diphosphate kinase 3 [Source:VGNC Symbol;Acc:VGNC:90791]
3	40195649	40241283	-1	ENSSSCG00000008018	MAPK8IP3	mitogen-activated protein kinase 8 interacting protein 3 [Source:VGNC Symbol;Acc:VGNC:90008]
3	40244011	40256981	-1	ENSSSCG00000008019	JPT2	Jupiter microtubule associated homolog 2 [Source:NCBI gene (formerly Entrezgene);Acc:474165]
3	40257684	40308001	-1	ENSSSCG00000008026	CRAMP1	cramped chromatin regulator homolog 1 [Source:VGNC Symbol;Acc:VGNC:97941]
3	40309651	40372136	1	ENSSSCG00000008020	IFT140	intraflagellar transport 140 [Source:VGNC Symbol;Acc:VGNC:89045]
3	40342959	40355726	-1	ENSSSCG00000008021	TMEM204	transmembrane protein 204 [Source:VGNC Symbol;Acc:VGNC:94133]
3	40512953	40550997	-1	ENSSSCG00000008029	BAIAP3	BAI1 associated protein 3 [Source:VGNC Symbol;Acc:VGNC:85751]
3	40556560	40570450	-1	ENSSSCG00000021560		ubiquitin conjugating enzyme E2 I [Source:NCBI gene (formerly Entrezgene);Acc:100533196]
3	40574325	40579438	-1	ENSSSCG00000050063
3	40596394	40598424	1	ENSSSCG00000008032		tryptase [Source:NCBI gene (formerly Entrezgene);Acc:396700]
3	40616643	40618155	-1	ENSSSCG00000021222		tryptase [Source:NCBI gene (formerly Entrezgene);Acc:397389]
3	40633235	40635782	1	ENSSSCG00000035337		tryptase-like [Source:NCBI gene (formerly Entrezgene);Acc:110255206]
3	40637436	40694818	-1	ENSSSCG00000034266	CACNA1H	calcium voltage-gated channel subunit alpha1 H [Source:VGNC Symbol;Acc:VGNC:97041]
3	42540550	42622702	1	ENSSSCG00000028185	FGD3	FYVE, RhoGEF and PH domain containing 3 [Source:VGNC Symbol;Acc:VGNC:88096]
3	42599581	42622714	1	ENSSSCG00000022237	SUSD3	sushi domain containing 3 [Source:VGNC Symbol;Acc:VGNC:93634]
3	42633145	42649680	1	ENSSSCG00000008077	CARD19	caspase recruitment domain family member 19 [Source:VGNC Symbol;Acc:VGNC:86188]
3	42642101	42673002	-1	ENSSSCG00000040061	NINJ1	ninjurin 1 [Source:VGNC Symbol;Acc:VGNC:90746]
3	43262165	43262295	1	ENSSSCG00000020183
3	43284611	43288103	-1	ENSSSCG00000008081	BARX1	BARX homeobox 1 [Source:VGNC Symbol;Acc:VGNC:85757]
3	43321465	43451510	1	ENSSSCG00000021704	PTPDC1	protein tyrosine phosphatase domain containing 1 [Source:VGNC Symbol;Acc:VGNC:91970]
3	43736744	43772974	1	ENSSSCG00000008089	CKAP2L	cytoskeleton associated protein 2 like [Source:VGNC Symbol;Acc:VGNC:86715]
3	43779259	43789121	-1	ENSSSCG00000008092	NT5DC4	5'-nucleotidase domain containing 4 [Source:HGNC Symbol;Acc:HGNC:27678]
3	43844720	43860550	-1	ENSSSCG00000032288	SLC20A1	solute carrier family 20 member 1 [Source:VGNC Symbol;Acc:VGNC:92970]
3	47765022	47864497	-1	ENSSSCG00000028691		sulfotransferase 1C1 [Source:NCBI gene (formerly Entrezgene);Acc:100623656]
3	56277143	56470357	1	ENSSSCG00000008192	TMEM131	transmembrane protein 131 [Source:VGNC Symbol;Acc:VGNC:94078]
3	56479125	56479934	1	ENSSSCG00000044658
3	56479823	56483258	-1	ENSSSCG00000051277
3	86945633	87109368	-1	ENSSSCG00000025224		acylphosphatase 2 [Source:VGNC Symbol;Acc:VGNC:97030]
3	87124302	87126323	1	ENSSSCG00000047389
3	87142257	87149760	-1	ENSSSCG00000051063
4	44599760	44743448	1	ENSSSCG00000006115	RUNX1T1	RUNX1 partner transcriptional co-repressor 1 [Source:VGNC Symbol;Acc:VGNC:96594]
4	47163546	47201794	1	ENSSSCG00000050986
4	47225712	47226087	1	ENSSSCG00000042758
4	47356709	47359770	-1	ENSSSCG00000044847
4	55738735	56004309	1	ENSSSCG00000022989	ZNF704	zinc finger protein 704 [Source:VGNC Symbol;Acc:VGNC:95296]
4	67466014	67639442	1	ENSSSCG00000006201	ARFGEF1	ADP ribosylation factor guanine nucleotide exchange factor 1 [Source:VGNC Symbol;Acc:VGNC:85451]
5	285385	361548	-1	ENSSSCG00000000970	PPP6R2	protein phosphatase 6 regulatory subunit 2 [Source:VGNC Symbol;Acc:VGNC:91761]
5	373905	376374	-1	ENSSSCG00000049725
5	376551	389332	1	ENSSSCG00000034272	DENND6B	DENN domain containing 6B [Source:VGNC Symbol;Acc:VGNC:87257]
5	396159	416801	1	ENSSSCG00000035733		plexin B2 [Source:NCBI gene (formerly Entrezgene);Acc:110260603]
5	421783	428100	1	ENSSSCG00000033171	MAPK11	mitogen-activated protein kinase 11 [Source:VGNC Symbol;Acc:VGNC:89997]
5	429645	439775	1	ENSSSCG00000032693	MAPK12	mitogen-activated protein kinase 12 [Source:VGNC Symbol;Acc:VGNC:89998]
5	439805	445340	1	ENSSSCG00000000971	HDAC10	histone deacetylase 10 [Source:VGNC Symbol;Acc:VGNC:88811]
5	445525	465873	1	ENSSSCG00000000972	TUBGCP6	tubulin gamma complex associated protein 6 [Source:VGNC Symbol;Acc:VGNC:94587]
5	467547	480779	-1	ENSSSCG00000000973	SELENOO	selenoprotein O [Source:NCBI gene (formerly Entrezgene);Acc:100518971]
5	485473	494534	-1	ENSSSCG00000000974	TRABD	TraB domain containing [Source:VGNC Symbol;Acc:VGNC:94355]
5	497382	506013	-1	ENSSSCG00000000975	PANX2	pannexin 2 [Source:VGNC Symbol;Acc:VGNC:91167]
5	13468937	13585781	-1	ENSSSCG00000000167	RIC8B	RIC8 guanine nucleotide exchange factor B [Source:VGNC Symbol;Acc:VGNC:92302]
5	15992459	16005778	1	ENSSSCG00000000215	SMARCD1	SWI/SNF related, matrix associated, actin dependent regulator of chromatin, subfamily d, member 1 [Source:VGNC Symbol;Acc:VGNC:93233]
5	16007448	16017825	1	ENSSSCG00000000214	GPD1	glycerol-3-phosphate dehydrogenase 1 [Source:VGNC Symbol;Acc:VGNC:88583]
5	16037704	16070007	-1	ENSSSCG00000024932	CERS5	ceramide synthase 5 [Source:VGNC Symbol;Acc:VGNC:97926]
5	16074436	16177104	-1	ENSSSCG00000032269	LIMA1	LIM domain and actin binding 1 [Source:VGNC Symbol;Acc:VGNC:98070]
5	17749493	17760524	-1	ENSSSCG00000000236	KRT75	keratin, type II cytoskeletal 75 [Source:NCBI gene (formerly Entrezgene);Acc:100525745]
5	17780928	17868402	-1	ENSSSCG00000000248	KRT5	keratin 6A [Source:NCBI gene (formerly Entrezgene);Acc:102164968]
5	21199422	21262911	-1	ENSSSCG00000000364	SARNP	SAP domain containing ribonucleoprotein [Source:VGNC Symbol;Acc:VGNC:99729]
5	21206584	21273218	-1	ENSSSCG00000000366	DNAJC14	DnaJ heat shock protein family (Hsp40) member C14 [Source:NCBI gene (formerly Entrezgene);Acc:100151876]
5	21262193	21264687	1	ENSSSCG00000000365	ORMDL2	ORMDL sphingolipid biosynthesis regulator 2 [Source:NCBI gene (formerly Entrezgene);Acc:100157122]
5	21274511	21279338	1	ENSSSCG00000000367		transmembrane protein 198-like [Source:NCBI gene (formerly Entrezgene);Acc:100523964]
5	21280130	21285774	-1	ENSSSCG00000000368	MMP19	matrix metallopeptidase 19 [Source:VGNC Symbol;Acc:VGNC:90273]
5	21308134	21329201	-1	ENSSSCG00000040825	PYM1	PYM homolog 1, exon junction complex associated factor [Source:VGNC Symbol;Acc:VGNC:92021]
5	21331473	21355535	1	ENSSSCG00000000370	DGKA	diacylglycerol kinase alpha [Source:VGNC Symbol;Acc:VGNC:87269]
5	21486312	21563425	1	ENSSSCG00000039506	MYL6	myosin light chain 6B [Source:NCBI gene (formerly Entrezgene);Acc:100520244]
5	21495944	21504095	1	ENSSSCG00000000377		proliferation-associated 2G4 [Source:NCBI gene (formerly Entrezgene);Acc:100737962]
5	21506554	21507767	1	ENSSSCG00000033310
5	21508218	21514626	1	ENSSSCG00000033568	ZC3H10	zinc finger CCCH-type containing 10 [Source:VGNC Symbol;Acc:VGNC:95088]
5	21514497	21535326	1	ENSSSCG00000000379	ESYT1	extended synaptotagmin 1 [Source:VGNC Symbol;Acc:VGNC:87796]
5	21563402	21586727	-1	ENSSSCG00000000382	SMARCC2	SWI/SNF related, matrix associated, actin dependent regulator of chromatin subfamily c member 2 [Source:VGNC Symbol;Acc:VGNC:93232]
5	21596306	21624569	-1	ENSSSCG00000000383	RNF41	ring finger protein 41 [Source:VGNC Symbol;Acc:VGNC:92394]
5	28931270	29113895	1	ENSSSCG00000039060	RASSF3	Ras association domain family member 3 [Source:VGNC Symbol;Acc:VGNC:92124]
5	29128759	29190235	-1	ENSSSCG00000023715	GNS	glucosamine (N-acetyl)-6-sulfatase [Source:NCBI gene (formerly Entrezgene);Acc:100623722]
5	30488266	30511551	-1	ENSSSCG00000000473		transmembrane BAX inhibitor motif containing 4 [Source:NCBI gene (formerly Entrezgene);Acc:100738459]
5	30525948	30609922	1	ENSSSCG00000000475	IRAK3	interleukin 1 receptor associated kinase 3 [Source:VGNC Symbol;Acc:VGNC:89201]
5	39568141	39744645	-1	ENSSSCG00000027503	OSBPL8	oxysterol binding protein like 8 [Source:VGNC Symbol;Acc:VGNC:91074]
5	39735257	39735363	1	ENSSSCG00000035580	U6	U6 spliceosomal RNA [Source:RFAM;Acc:RF00026]
5	43678750	43678851	-1	ENSSSCG00000019262	U6	U6 spliceosomal RNA [Source:RFAM;Acc:RF00026]
5	49160723	50161570	1	ENSSSCG00000000567	SOX5	SRY-box transcription factor 5 [Source:VGNC Symbol;Acc:VGNC:93357]
5	49938518	49938608	1	ENSSSCG00000047622	ssc-mir-9827	ssc-mir-9827 [Source:miRBase;Acc:MI0031594]
5	51211302	51361387	1	ENSSSCG00000031329	ST8SIA1	ST8 alpha-N-acetyl-neuraminide alpha-2,8-sialyltransferase 1 [Source:VGNC Symbol;Acc:VGNC:93516]
5	51395984	51426342	1	ENSSSCG00000026594		sulfotransferase 6B1-like [Source:NCBI gene (formerly Entrezgene);Acc:100621352]
5	51438019	51459338	-1	ENSSSCG00000034733	CMAS	cytidine monophosphate N-acetylneuraminic acid synthetase [Source:VGNC Symbol;Acc:VGNC:86797]
5	51536526	51673583	1	ENSSSCG00000000571	ABCC9	ATP binding cassette subfamily C member 9 [Source:VGNC Symbol;Acc:VGNC:84960]
5	51537774	51703817	1	ENSSSCG00000000573	KCNJ8	potassium inwardly rectifying channel subfamily J member 8 [Source:VGNC Symbol;Acc:VGNC:89361]
5	52137454	52217448	-1	ENSSSCG00000021998		solute carrier organic anion transporter family member 1B3 [Source:NCBI gene (formerly Entrezgene);Acc:100620829]
5	52230398	52315026	-1	ENSSSCG00000000585	SLCO1C1	solute carrier organic anion transporter family member 1C1 [Source:VGNC Symbol;Acc:VGNC:93194]
5	52413105	52738829	-1	ENSSSCG00000028662	PDE3A	phosphodiesterase 3A [Source:VGNC Symbol;Acc:VGNC:91252]
5	56817606	57005114	1	ENSSSCG00000000600	EPS8	epidermal growth factor receptor pathway substrate 8 [Source:VGNC Symbol;Acc:VGNC:87749]
5	56828611	56831756	1	ENSSSCG00000047620
5	58022740	58150185	-1	ENSSSCG00000000612	ATF7IP	activating transcription factor 7 interacting protein [Source:VGNC Symbol;Acc:VGNC:85611]
5	58171319	58173673	-1	ENSSSCG00000051714
5	73496820	73709342	1	ENSSSCG00000000793	PPHLN1	periphilin 1 [Source:VGNC Symbol;Acc:VGNC:91697]
5	73538982	73556234	-1	ENSSSCG00000034066	ZCRB1	zinc finger CCHC-type and RNA binding motif containing 1 [Source:NCBI gene (formerly Entrezgene);Acc:100624066]
5	101490277	101639442	1	ENSSSCG00000038973	PPP1R12A	protein phosphatase 1 regulatory subunit 12A [Source:VGNC Symbol;Acc:VGNC:91719]
6	47951794	47953282	1	ENSSSCG00000040814	IL28B	interleukin 28B (interferon, lambda 3) [Source:NCBI gene (formerly Entrezgene);Acc:100310828]
6	47971275	47978430	-1	ENSSSCG00000032407	LRFN1	leucine rich repeat and fibronectin type III domain containing 1 [Source:NCBI gene (formerly Entrezgene);Acc:100515802]
6	47990237	48000590	-1	ENSSSCG00000040981	GMFG	glia maturation factor gamma [Source:VGNC Symbol;Acc:VGNC:88510]
6	47991410	47991515	-1	ENSSSCG00000019381	U6	U6 spliceosomal RNA [Source:RFAM;Acc:RF00026]
6	48002712	48046561	1	ENSSSCG00000010706	SAMD4B	sterile alpha motif domain containing 4B [Source:VGNC Symbol;Acc:VGNC:98610]
6	48046691	48059035	-1	ENSSSCG00000022442	PAF1	PAF1 homolog, Paf1/RNA polymerase II complex component [Source:VGNC Symbol;Acc:VGNC:91150]
6	48051659	48059035	1	ENSSSCG00000046487
6	48052137	48066257	1	ENSSSCG00000028056	ZFP36	ZFP36 ring finger protein [Source:VGNC Symbol;Acc:VGNC:95145]
6	48069564	48079672	1	ENSSSCG00000030048	PLEKHG2	pleckstrin homology and RhoGEF domain containing G2 [Source:VGNC Symbol;Acc:VGNC:91543]
6	48085672	48088431	-1	ENSSSCG00000020817	RPS16	ribosomal protein S16 [Source:VGNC Symbol;Acc:VGNC:98606]
6	48089773	48172972	1	ENSSSCG00000023556	SUPT5H	SPT5 homolog, DSIF elongation factor subunit [Source:VGNC Symbol;Acc:VGNC:93625]
6	48090648	48125111	1	ENSSSCG00000048091		interleukin 15-like [Source:NCBI gene (formerly Entrezgene);Acc:103611087]
6	49280163	49315671	1	ENSSSCG00000030049	HNRNPUL1	heterogeneous nuclear ribonucleoprotein U like 1 [Source:VGNC Symbol;Acc:VGNC:88926]
6	49318652	49328002	1	ENSSSCG00000003016	CCDC97	coiled-coil domain containing 97 [Source:VGNC Symbol;Acc:VGNC:86331]
6	49332169	49349048	-1	ENSSSCG00000003017	TGFB1	transforming growth factor beta 1 [Source:VGNC Symbol;Acc:VGNC:98656]
6	49349708	49366012	-1	ENSSSCG00000003013	B9D2	B9 domain containing 2 [Source:VGNC Symbol;Acc:VGNC:85738]
6	49360795	49398745	1	ENSSSCG00000028794		transmembrane protein 91 [Source:NCBI gene (formerly Entrezgene);Acc:100511932]
6	49373378	49382180	-1	ENSSSCG00000003015	EXOSC5	exosome component 5 [Source:VGNC Symbol;Acc:VGNC:87841]
6	49399123	49402661	-1	ENSSSCG00000032536	B3GNT8	UDP-GlcNAc:betaGal beta-1,3-N-acetylglucosaminyltransferase 8 [Source:VGNC Symbol;Acc:VGNC:85727]
6	52459617	52460228	1	ENSSSCG00000031469
6	52476117	52477532	1	ENSSSCG00000033830	CCDC8	coiled-coil domain containing 8 [Source:VGNC Symbol;Acc:VGNC:86314]
6	52506674	52516703	1	ENSSSCG00000022545	CALM3	calmodulin 3 [Source:NCBI gene (formerly Entrezgene);Acc:396838]
6	52522630	52527613	-1	ENSSSCG00000026602	PTGIR	prostaglandin I2 receptor [Source:VGNC Symbol;Acc:VGNC:91956]
6	52534954	52536910	-1	ENSSSCG00000022068	GNG8	G protein subunit gamma 8 [Source:VGNC Symbol;Acc:VGNC:88538]
6	52543161	52554082	-1	ENSSSCG00000022280	DACT3	dishevelled binding antagonist of beta catenin 3 [Source:VGNC Symbol;Acc:VGNC:87149]
6	53849850	53859385	1	ENSSSCG00000003134	GRWD1	glutamate rich WD repeat containing 1 [Source:VGNC Symbol;Acc:VGNC:88712]
6	53862393	53866765	1	ENSSSCG00000003135	KCNJ14	potassium inwardly rectifying channel subfamily J member 14 [Source:VGNC Symbol;Acc:VGNC:89354]
6	53868408	53878856	1	ENSSSCG00000003136	CYTH2	cytohesin 2 [Source:VGNC Symbol;Acc:VGNC:96962]
6	53883443	53902744	-1	ENSSSCG00000030561	LMTK3	lemur tyrosine kinase 3 [Source:VGNC Symbol;Acc:VGNC:89769]
6	53928248	53963443	1	ENSSSCG00000023280	SULT2B1	sulfotransferase family 2B member 1 [Source:VGNC Symbol;Acc:VGNC:93614]
6	53963859	53974010	-1	ENSSSCG00000025975	FAM83E	family with sequence similarity 83 member E [Source:VGNC Symbol;Acc:VGNC:87990]
6	53968485	53968865	1	ENSSSCG00000025441	SPACA4	sperm acrosome associated 4 [Source:VGNC Symbol;Acc:VGNC:93369]
6	53973512	53978611	-1	ENSSSCG00000025928	RPL18	ribosomal protein L18 [Source:NCBI gene (formerly Entrezgene);Acc:100738912]
6	53979012	53986770	1	ENSSSCG00000030425	SPHK2	sphingosine kinase 2 [Source:VGNC Symbol;Acc:VGNC:93405]
6	53986959	53993020	-1	ENSSSCG00000003148	DBP	D-box binding PAR bZIP transcription factor [Source:VGNC Symbol;Acc:VGNC:87167]
6	53992860	54024393	1	ENSSSCG00000040556		galactoside 2-alpha-L-fucosyltransferase 2 [Source:NCBI gene (formerly Entrezgene);Acc:100524201]
6	53993393	53999174	-1	ENSSSCG00000003147	CA11	carbonic anhydrase 11 [Source:VGNC Symbol;Acc:VGNC:96933]
6	54006662	54023590	-1	ENSSSCG00000003146	NTN5	netrin 5 [Source:VGNC Symbol;Acc:VGNC:90934]
6	54034684	54047224	1	ENSSSCG00000003145	FUT2	fucosyltransferase 2 [Source:NCBI gene (formerly Entrezgene);Acc:397139]
6	54404828	54417712	-1	ENSSSCG00000044312		orphan sodium- and chloride-dependent neurotransmitter transporter NTT5-like [Source:NCBI gene (formerly Entrezgene);Acc:110261362]
6	54440727	54448189	1	ENSSSCG00000033849	CD37	CD37 molecule [Source:VGNC Symbol;Acc:VGNC:86411]
6	54448183	54462304	-1	ENSSSCG00000025568	TEAD2	TEA domain transcription factor 2 [Source:VGNC Symbol;Acc:VGNC:93854]
6	54463759	54468361	1	ENSSSCG00000038579	DKKL1	dickkopf like acrosomal protein 1 [Source:VGNC Symbol;Acc:VGNC:87324]
6	54476877	54501165	1	ENSSSCG00000003172	KASH5	KASH domain containing 5 [Source:VGNC Symbol;Acc:VGNC:86267]
6	57144085	57371827	-1	ENSSSCG00000045482		zinc finger protein 836-like [Source:NCBI gene (formerly Entrezgene);Acc:110261288]
6	57190207	57233495	-1	ENSSSCG00000033564		zinc finger protein 347-like [Source:NCBI gene (formerly Entrezgene);Acc:110261293]
6	57239543	57258124	-1	ENSSSCG00000040828		zinc finger protein 347 [Source:NCBI gene (formerly Entrezgene);Acc:100624467]
6	63556139	63727722	-1	ENSSSCG00000003334	UBE2J2	ubiquitin conjugating enzyme E2 J2 [Source:VGNC Symbol;Acc:VGNC:94645]
6	63593888	63600857	1	ENSSSCG00000003338	PUSL1	pseudouridine synthase like 1 [Source:VGNC Symbol;Acc:VGNC:98229]
6	63596803	63607922	-1	ENSSSCG00000003339	INTS11	integrator complex subunit 11 [Source:VGNC Symbol;Acc:VGNC:89159]
6	63607989	63617820	1	ENSSSCG00000003341	TAS1R3	taste 1 receptor member 3 [Source:VGNC Symbol;Acc:VGNC:93742]
6	63617789	63629229	-1	ENSSSCG00000003342	DVL1	dishevelled segment polarity protein 1 [Source:VGNC Symbol;Acc:VGNC:96985]
6	63630937	63635457	-1	ENSSSCG00000021880	MXRA8	matrix remodeling associated 8 [Source:VGNC Symbol;Acc:VGNC:90494]
6	63650305	63650939	1	ENSSSCG00000050561
6	63656119	63657472	-1	ENSSSCG00000038474	AURKAIP1	aurora kinase A interacting protein 1 [Source:VGNC Symbol;Acc:VGNC:85697]
6	63659054	63668061	-1	ENSSSCG00000003354	CCNL2	cyclin L2 [Source:VGNC Symbol;Acc:VGNC:86364]
6	63670753	63675839	-1	ENSSSCG00000033374	MRPL20	mitochondrial ribosomal protein L20 [Source:VGNC Symbol;Acc:VGNC:90356]
6	63681085	63682734	-1	ENSSSCG00000003346		ankyrin repeat domain 65 [Source:VGNC Symbol;Acc:VGNC:96908]
6	63686546	63689297	1	ENSSSCG00000034013	TMEM88B	transmembrane protein 88B [Source:VGNC Symbol;Acc:VGNC:94215]
6	63695170	63700287	1	ENSSSCG00000003344	VWA1	von Willebrand factor A domain containing 1 [Source:VGNC Symbol;Acc:VGNC:98679]
6	63701460	63721572	1	ENSSSCG00000003343	ATAD3A	ATPase family AAA domain-containing protein 3 [Source:NCBI gene (formerly Entrezgene);Acc:100525876]
6	63721656	63728663	-1	ENSSSCG00000038530	TMEM240	transmembrane protein 240 [Source:VGNC Symbol;Acc:VGNC:94150]
6	63728325	63755163	-1	ENSSSCG00000003348	SSU72	SSU72 homolog, RNA polymerase II CTD phosphatase [Source:NCBI gene (formerly Entrezgene);Acc:100525522]
6	63755256	63760277	1	ENSSSCG00000041030
6	63787200	63800505	1	ENSSSCG00000003350	MIB2	MIB E3 ubiquitin protein ligase 2 [Source:VGNC Symbol;Acc:VGNC:90206]
6	75015521	75107033	1	ENSSSCG00000034484	SPEN	spen family transcriptional repressor [Source:VGNC Symbol;Acc:VGNC:93400]
6	75107427	75144069	-1	ENSSSCG00000026103	ZBTB17	zinc finger and BTB domain containing 17 [Source:VGNC Symbol;Acc:VGNC:98682]
6	87879777	87947216	1	ENSSSCG00000031639	ZCCHC17	zinc finger CCHC-type containing 17 [Source:VGNC Symbol;Acc:VGNC:95108]
6	87942790	87951610	-1	ENSSSCG00000036883	FABP3	fatty acid binding protein 3 [Source:NCBI gene (formerly Entrezgene);Acc:399532]
6	87960572	87968459	1	ENSSSCG00000046108
6	87992987	88017130	1	ENSSSCG00000023585	SERINC2	serine incorporator 2 [Source:VGNC Symbol;Acc:VGNC:92729]
6	88749634	88785412	1	ENSSSCG00000003613	HDAC1	histone deacetylase 1 [Source:VGNC Symbol;Acc:VGNC:88810]
6	88786175	88787769	-1	ENSSSCG00000031380	MARCKSL1	MARCKS like 1 [Source:VGNC Symbol;Acc:VGNC:98498]
6	88792570	88800422	-1	ENSSSCG00000051067
6	88808634	88839031	-1	ENSSSCG00000026392	BSDC1	BSD domain containing 1 [Source:VGNC Symbol;Acc:VGNC:85892]
6	88809868	88811559	1	ENSSSCG00000023968	TSSK3	testis specific serine kinase 3 [Source:VGNC Symbol;Acc:VGNC:94526]
6	96934265	97114588	1	ENSSSCG00000039769	SPIRE1	spire type actin nucleation factor 1 [Source:VGNC Symbol;Acc:VGNC:98336]
6	97146166	97172533	-1	ENSSSCG00000036781	PRELID3A	PRELI domain containing 3A [Source:VGNC Symbol;Acc:VGNC:91788]
6	103578549	103728151	1	ENSSSCG00000038494	LPIN2	lipin 2 [Source:VGNC Symbol;Acc:VGNC:89794]
6	105667288	105707335	-1	ENSSSCG00000039398	CLUL1	clusterin like 1 [Source:VGNC Symbol;Acc:VGNC:86793]
6	105708463	105708568	-1	ENSSSCG00000028017	U6	U6 spliceosomal RNA [Source:RFAM;Acc:RF00026]
6	105740550	105741465	-1	ENSSSCG00000028613	CETN1	centrin 1 [Source:VGNC Symbol;Acc:VGNC:86591]
6	106087922	106139377	-1	ENSSSCG00000022559	USP14	ubiquitin specific peptidase 14 [Source:VGNC Symbol;Acc:VGNC:94747]
6	106163903	106314944	-1	ENSSSCG00000021893	ROCK1	Rho associated coiled-coil containing protein kinase 1 [Source:VGNC Symbol;Acc:VGNC:98294]
6	107462230	107462652	-1	ENSSSCG00000003703
6	107642708	107643099	-1	ENSSSCG00000031330
6	115857084	115903696	1	ENSSSCG00000003729	RNF125	ring finger protein 125 [Source:VGNC Symbol;Acc:VGNC:92352]
6	115926774	115978724	1	ENSSSCG00000003730	RNF138	ring finger protein 138 [Source:VGNC Symbol;Acc:VGNC:92356]
6	115982239	115982344	-1	ENSSSCG00000019726	U6	U6 spliceosomal RNA [Source:RFAM;Acc:RF00026]
6	170346141	170401539	-1	ENSSSCG00000003975	KCNQ4	potassium voltage-gated channel subfamily Q member 4 [Source:VGNC Symbol;Acc:VGNC:89383]
6	170413631	170485840	-1	ENSSSCG00000003976	NFYC	nuclear transcription factor Y subunit gamma [Source:VGNC Symbol;Acc:VGNC:90731]
6	170426781	170426860	-1	ENSSSCG00000018207	ssc-mir-30c-1	ssc-mir-30c-1 [Source:miRBase;Acc:MI0016618]
6	170429841	170429920	-1	ENSSSCG00000019493	ssc-mir-30e	ssc-mir-30e [Source:miRBase;Acc:MI0013092]
7	56583151	57012312	-1	ENSSSCG00000001865	SCAPER	S-phase cyclin A associated protein in the ER [Source:VGNC Symbol;Acc:VGNC:92611]
7	57041003	57059331	1	ENSSSCG00000001866	RCN2	reticulocalbin 2 [Source:VGNC Symbol;Acc:VGNC:92181]
7	58736529	58755260	-1	ENSSSCG00000001900	CSK	C-terminal Src kinase [Source:VGNC Symbol;Acc:VGNC:87037]
7	58779475	58786100	-1	ENSSSCG00000001901	CYP1A2	cytochrome P450, family 1, subfamily A, polypeptide 2 [Source:NCBI gene (formerly Entrezgene);Acc:100152910]
7	58780105	58809755	1	ENSSSCG00000001906	CYP1A1	cytochrome P450 1A1 [Source:NCBI gene (formerly Entrezgene);Acc:403103]
7	58828726	58897923	1	ENSSSCG00000001903	EDC3	enhancer of mRNA decapping 3 [Source:VGNC Symbol;Acc:VGNC:87543]
7	58929453	58998681	-1	ENSSSCG00000001905	ARID3B	AT-rich interaction domain 3B [Source:VGNC Symbol;Acc:VGNC:85508]
7	58998922	59008174	1	ENSSSCG00000042487
7	59019528	59067345	-1	ENSSSCG00000048802		translation initiation factor IF-2 [Source:NCBI gene (formerly Entrezgene);Acc:100525054]
7	62228449	62443707	-1	ENSSSCG00000001939	TTC6	tetratricopeptide repeat domain 6 [Source:VGNC Symbol;Acc:VGNC:94556]
7	62448840	62455332	-1	ENSSSCG00000049614
7	62454101	62455332	1	ENSSSCG00000045729
7	62461021	62470956	-1	ENSSSCG00000045196
7	62471228	62479223	1	ENSSSCG00000037634	FOXA1	forkhead box A1 [Source:VGNC Symbol;Acc:VGNC:88193]
7	62485145	62504697	-1	ENSSSCG00000050464
7	63659270	63687555	1	ENSSSCG00000001946	MBIP	MAP3K12 binding inhibitory protein 1 [Source:VGNC Symbol;Acc:VGNC:90052]
7	63678862	63684311	-1	ENSSSCG00000044591
7	69527910	69872865	1	ENSSSCG00000001975	PRKD1	protein kinase D1 [Source:VGNC Symbol;Acc:VGNC:91812]
7	74951060	74955192	1	ENSSSCG00000001987	RIPK3	receptor interacting serine/threonine kinase 3 [Source:VGNC Symbol;Acc:VGNC:92320]
7	74952038	74974201	1	ENSSSCG00000001988	ADCY4	adenylate cyclase 4 [Source:VGNC Symbol;Acc:VGNC:85108]
7	74972815	74976285	-1	ENSSSCG00000027911	LTB4R	leukotriene B4 receptor [Source:VGNC Symbol;Acc:VGNC:89883]
7	74975890	74983768	-1	ENSSSCG00000020941	LTB4R2	leukotriene B4 receptor 2 [Source:VGNC Symbol;Acc:VGNC:89884]
7	74982306	74985775	1	ENSSSCG00000001989	CIDEB	cell death inducing DFFA like effector b [Source:VGNC Symbol;Acc:VGNC:86699]
7	74985753	74992946	-1	ENSSSCG00000001990	NOP9	NOP9 nucleolar protein [Source:VGNC Symbol;Acc:VGNC:90822]
7	74992115	75002148	1	ENSSSCG00000001991	DHRS1	dehydrogenase/reductase 1 [Source:VGNC Symbol;Acc:VGNC:87281]
7	75021755	75028875	1	ENSSSCG00000001992	RABGGTA	Rab geranylgeranyltransferase subunit alpha [Source:VGNC Symbol;Acc:VGNC:92046]
7	75021761	75047300	1	ENSSSCG00000001993	TGM1	transglutaminase 1 [Source:VGNC Symbol;Acc:VGNC:93936]
7	90955680	91055620	1	ENSSSCG00000002287	MPP5	membrane palmitoylated protein 5 [Source:VGNC Symbol;Acc:VGNC:98136]
7	91056038	91059841	1	ENSSSCG00000047067
7	91064372	91084804	-1	ENSSSCG00000033278	ATP6V1D	ATPase H+ transporting V1 subunit D [Source:VGNC Symbol;Acc:VGNC:85674]
7	91085335	91109829	1	ENSSSCG00000033295	EIF2S1	eukaryotic translation initiation factor 2 subunit alpha [Source:VGNC Symbol;Acc:VGNC:87614]
7	91109455	91132843	-1	ENSSSCG00000002290	PLEK2	pleckstrin 2 [Source:VGNC Symbol;Acc:VGNC:91532]
7	97185797	97270560	1	ENSSSCG00000002352	ZNF410	zinc finger protein 410 [Source:NCBI gene (formerly Entrezgene);Acc:100512059]
7	97244894	97258408	-1	ENSSSCG00000002353	FAM161B	FAM161 centrosomal protein B [Source:VGNC Symbol;Acc:VGNC:87917]
7	97258625	97309010	1	ENSSSCG00000002354	COQ6	coenzyme Q6, monooxygenase [Source:VGNC Symbol;Acc:VGNC:86908]
7	97262305	97316571	-1	ENSSSCG00000002355	ENTPD5	ectonucleoside triphosphate diphosphohydrolase 5 (inactive) [Source:NCBI gene (formerly Entrezgene);Acc:100154506]
7	97316711	97368755	1	ENSSSCG00000002356	BBOF1	basal body orientation factor 1 [Source:VGNC Symbol;Acc:VGNC:85764]
7	97357952	97381841	-1	ENSSSCG00000002357	ALDH6A1	aldehyde dehydrogenase 6 family member A1 [Source:VGNC Symbol;Acc:VGNC:85242]
7	97382354	97403859	1	ENSSSCG00000045722	LIN52	lin-52 DREAM MuvB core complex component [Source:NCBI gene (formerly Entrezgene);Acc:100157325]
7	97427817	97432370	-1	ENSSSCG00000048447
7	97436175	97445569	-1	ENSSSCG00000051226
7	97461180	97463536	-1	ENSSSCG00000043959
7	97470999	97475994	-1	ENSSSCG00000049326
7	97477549	97482333	1	ENSSSCG00000049747
7	98275976	98322469	-1	ENSSSCG00000002381	NEK9	NIMA related kinase 9 [Source:VGNC Symbol;Acc:VGNC:90679]
7	98327402	98368601	-1	ENSSSCG00000035684	TMED10	transmembrane p24 trafficking protein 10 [Source:VGNC Symbol;Acc:VGNC:94054]
8	40232837	40473103	-1	ENSSSCG00000008838	LNX1	ligand of numb-protein X 1 [Source:VGNC Symbol;Acc:VGNC:89773]
8	44708746	44740980	1	ENSSSCG00000008868	TDO2	tryptophan 2,3-dioxygenase [Source:VGNC Symbol;Acc:VGNC:93843]
8	44728792	44765041	-1	ENSSSCG00000008867	CTSO	cathepsin O [Source:VGNC Symbol;Acc:VGNC:87078]
8	51344286	51344401	-1	ENSSSCG00000018686
8	51968483	52012936	-1	ENSSSCG00000008887	NAF1	nuclear assembly factor 1 ribonucleoprotein [Source:VGNC Symbol;Acc:VGNC:90568]
8	52257494	52261312	-1	ENSSSCG00000042241
8	52326545	52329300	-1	ENSSSCG00000026079	TKTL2	transketolase like 2 [Source:VGNC Symbol;Acc:VGNC:98968]
8	52339436	52342962	1	ENSSSCG00000047648
8	52339991	52343138	-1	ENSSSCG00000045390
8	52343233	52375044	1	ENSSSCG00000008890	TMA16	translation machinery associated 16 homolog [Source:VGNC Symbol;Acc:VGNC:94038]
8	52375510	52951031	-1	ENSSSCG00000039175	MARCHF1	membrane associated ring-CH-type finger 1 [Source:VGNC Symbol;Acc:VGNC:98939]
8	52536298	52539588	1	ENSSSCG00000042503
8	53564425	53564999	-1	ENSSSCG00000033699
8	53576922	53637159	1	ENSSSCG00000038890	SMIM31	small integral membrane protein 31 [Source:HGNC Symbol;Acc:HGNC:49638]
8	53620865	53620933	-1	ENSSSCG00000018621
8	57951595	57961478	1	ENSSSCG00000048331
8	58025863	58027633	1	ENSSSCG00000043708
8	65238088	65315714	-1	ENSSSCG00000008921	CENPC	centromere protein C [Source:VGNC Symbol;Acc:VGNC:86546]
8	65736156	65824038	-1	ENSSSCG00000008930	TMPRSS11F	transmembrane protease serine 11F [Source:NCBI gene (formerly Entrezgene);Acc:100513296]
8	65999525	66122711	1	ENSSSCG00000035505	YTHDC1	YTH domain containing 1 [Source:VGNC Symbol;Acc:VGNC:95041]
8	66128738	66133037	1	ENSSSCG00000045716
8	66148859	66173171	-1	ENSSSCG00000037635		UDP-glucuronosyltransferase 2B4-like [Source:NCBI gene (formerly Entrezgene);Acc:110262115]
8	89523623	89707726	1	ENSSSCG00000041329
8	95659001	95939867	-1	ENSSSCG00000009069	C4orf33	chromosome 8 C4orf33 homolog [Source:VGNC Symbol;Acc:VGNC:97907]
8	98772715	98773738	-1	ENSSSCG00000044579
8	100917321	101241148	-1	ENSSSCG00000009084	SPATA5	spermatogenesis associated 5 [Source:VGNC Symbol;Acc:VGNC:93385]
8	101241616	101304322	1	ENSSSCG00000009085	NUDT6	nudix hydrolase 6 [Source:VGNC Symbol;Acc:VGNC:90963]
9	30792539	31469858	1	ENSSSCG00000014975	CNTN5	contactin 5 [Source:NCBI gene (formerly Entrezgene);Acc:100519379]
9	70499828	71310244	1	ENSSSCG00000015307	CDK14	cyclin dependent kinase 14 [Source:VGNC Symbol;Acc:VGNC:86498]
9	77197535	77206526	1	ENSSSCG00000023592	TAC1	tachykinin precursor 1 [Source:VGNC Symbol;Acc:VGNC:93697]
9	80637087	80644326	-1	ENSSSCG00000024313	NDUFA4	NDUFA4 mitochondrial complex associated [Source:NCBI gene (formerly Entrezgene);Acc:100579141]
9	80648646	80648794	1	ENSSSCG00000027591
9	80648870	80648952	1	ENSSSCG00000021544
9	80677967	80866146	1	ENSSSCG00000026722	PHF14	PHD finger protein 14 [Source:VGNC Symbol;Acc:VGNC:91380]
9	88798827	88858013	-1	ENSSSCG00000015373	TMEM196	transmembrane protein 196 [Source:VGNC Symbol;Acc:VGNC:94127]
9	91903823	91971695	1	ENSSSCG00000038469	KLHL7	kelch like family member 7 [Source:NCBI gene (formerly Entrezgene);Acc:100620936]
9	91981753	92012179	1	ENSSSCG00000023793	NUP42	nucleoporin 42 [Source:VGNC Symbol;Acc:VGNC:90981]
9	92037423	92118040	1	ENSSSCG00000032241	GPNMB	glycoprotein nmb [Source:VGNC Symbol;Acc:VGNC:88593]
9	94787934	94788036	1	ENSSSCG00000033088	U6	U6 spliceosomal RNA [Source:RFAM;Acc:RF00026]
9	94847496	94859258	-1	ENSSSCG00000047975
9	99552915	99554486	-1	ENSSSCG00000034602
9	99570656	99572292	-1	ENSSSCG00000037410
9	99605181	99782105	-1	ENSSSCG00000015405	CD36	CD36 molecule [Source:NCBI gene (formerly Entrezgene);Acc:733702]
9	99859832	99911761	1	ENSSSCG00000015406	GNAT3	G protein subunit alpha transducin 3 [Source:VGNC Symbol;Acc:VGNC:88527]
9	100847212	102169003	1	ENSSSCG00000031780	MAGI2	membrane associated guanylate kinase, WW and PDZ domain containing 2 [Source:VGNC Symbol;Acc:VGNC:89955]
9	115987477	116083460	1	ENSSSCG00000015497	KLHL20	kelch like family member 20 [Source:VGNC Symbol;Acc:VGNC:89519]
9	116090870	116109742	-1	ENSSSCG00000015496	CENPL	centromere protein L [Source:VGNC Symbol;Acc:VGNC:86552]
9	116109982	116139427	1	ENSSSCG00000015492	DARS2	aspartyl-tRNA synthetase 2, mitochondrial [Source:VGNC Symbol;Acc:VGNC:87160]
9	116145312	116145390	-1	ENSSSCG00000018158	SNORD81	Small nucleolar RNA SNORD81 [Source:RFAM;Acc:RF00136]
9	116145534	116145609	-1	ENSSSCG00000019644
9	116146233	116146315	-1	ENSSSCG00000033005
9	116146234	116146312	-1	ENSSSCG00000019755
9	116146486	116146567	-1	ENSSSCG00000018333	SNORD79	Small nucleolar RNA SNORD79 [Source:RFAM;Acc:RF00152]
9	116146900	116146964	-1	ENSSSCG00000019069
9	116147206	116147267	-1	ENSSSCG00000039255
9	116147558	116147623	-1	ENSSSCG00000018942
9	116147907	116147988	-1	ENSSSCG00000019612	SNORD24	Small nucleolar RNA SNORD24 [Source:RFAM;Acc:RF00069]
9	116148144	116148205	-1	ENSSSCG00000040158
9	116148715	116148792	-1	ENSSSCG00000018229
9	116149400	116181689	1	ENSSSCG00000015494	ZBTB37	zinc finger and BTB domain containing 37 [Source:VGNC Symbol;Acc:VGNC:95071]
